# Supplementary material for: Differentiating Mpox Infection and Vaccination Using a Validated Multiplex Orthopoxvirus IgG Serology Assay
Source: medRxiv. 2025 Oct 27:2025.10.24.25338410. Preprint. [Version 1] doi: 10.1101/2025.10.24.25338410 (PMC12636651; doi:10.1101/2025.10.24.25338410)
Supplement: Supplement 1 [file media-1.xlsx]

## Sheet: Table S1
Table S1: The final selected LLoQ was based on manfacturers supplied LLoQ and ULoQ based average AU/mL value of CAL-01. The LLoQ was based on the larger of either the manufacturers stated LLoQ or LLoQ determined by the first calibrator with a within-lab imprecision of less than 15% (Figure S3B). In all cases the manufacturers stated LLoQ was greater, so the more conservative manufacturers LLoQ wa…
Assay	Mean Calculated LoD based on CAL-08 results	manufacturer determined LLoQ	manufacturer determined ULoQ	LoD final	selected calibrator to define LLoQ	LLoQ based on within-lab precision of calibrators	Selected calibrator to define ULoQ	LLoQ final	ULoQ final avg. calculated AU/mL of CAL-01	number of runs
VACV A27L	0.00307116	0.028	25.8	0.004	CAL-07	0.0067302	CAL-01	0.028	27.0335	10
VACV A33R	0.00370355	0.026	89.8	0.004	CAL-07	0.0217835	CAL-01	0.026	91.1782	10
VACV B5R	0.00350369	0.025	18.9	0.004	CAL-06	0.0187067	CAL-01	0.025	19.3484	10
VACV D8L	0.00342987	0.028	17.6	0.004	CAL-06	0.0170841	CAL-01	0.028	17.7491	10
VACV L1R	0.00381951	0.039	9.83	0.004	CAL-06	0.00991456	CAL-01	0.039	9.83757	10
MPXV M1R	0.00354395	0.022	8.56	0.004	CAL-06	0.008343	CAL-01	0.022	8.58418	10
MPXV E8L	0.00310605	0.025	11.8	0.004	CAL-06	0.0117397	CAL-01	0.025	11.9947	10
MPXV B6R	0.00344378	0.058	14.2	0.004	CAL-06	0.0139504	CAL-01	0.058	14.7473	10
MPXV A35R	0.00355268	0.021	60.1	0.004	CAL-07	0.0144556	CAL-01	0.021	61.2449	10
MPXV A29L	0.00317102	0.033	20.4	0.004	CAL-07	0.00521484	CAL-01	0.033	21.2682	10

## Sheet: Table S2
Table S2: The calibrator 4PL fits are of high quality (R2 > 0.9). Values represent the minimum and maximum value observed for each calculated parameter of the 4PL fit for each assay examined. Also, indicated is the number of testing days used to determine these values.
	lower			upper			hill slope			R squared			days
Assay	min	max		min	mix		min	max		min	max
MPXV A29L	62.1	81.4		160000000	559000000		1.04	1.06		1	1		10
MPXV A35R	63.7	100.1		27600000	1190000000		1.01	1.03		0.999	1		10
MPXV B6R	54.9	89.5		89600000	372000000		1.02	1.04		1	1		10
MPXV E8L	51.6	80.2		2460000	263000000		1.01	1.05		1	1		10
MPXV M1R	75.1	279.6		623000	189000000		1.01	1.05		1	1		10
VACV A27L	63	83.6		302000000	769000000		1.03	1.05		0.999	1		10
VACV A33R	56.2	92.8		37400000	3050000000		1.02	1.03		1	1		10
VACV B5R	55.7	83.4		52600000	508000000		1.02	1.04		1	1		10
VACV D8L	66	82.7		5640000	143000000		1.01	1.03		1	1		10
VACV L1R	76.5	229.5		624000	7640000		1.01	1.05		1	1		10

## Sheet: Table S3
Table S3: Summary of all antigen-cohort pairwise comparisons of antibody level within each ortholog pair
Antigen Group	Group 1 - cohort	Group 1 - antigen	Group 2 - cohort	Group 2 - antigen	Group 1 - n	Group 2 - n	Group 1 - geometric mean (AU/mL)	Group 2 - geometric mean (AU/mL)	degrees of freedem	t-statistic	P-value	P-value adj. MC	log10(P-value adj. MC)
MPXV A29L, VACV A27L	MPXV-infected - 10 month	MPXV A29L	MPXV-infected - 10 month	MPXV A29L	18	18	500.86	500.86	34	0	1	1	0
MPXV A29L, VACV A27L	MPXV-infected - 10 month	MPXV A29L	MPXV-infected - 10 month	VACV A27L	18	18	500.86	508.076	33.9835	-0.0232528	0.982	1	0
MPXV A29L, VACV A27L	MPXV-infected - 2-6 month	MPXV A29L	MPXV-infected - 10 month	MPXV A29L	9	18	355.299	500.86	24.1433	-0.600865	0.554	1	0
MPXV A29L, VACV A27L	MPXV-infected - 2-6 month	MPXV A29L	MPXV-infected - 2-6 month	MPXV A29L	9	9	355.299	355.299	16	0	1	1	0
MPXV A29L, VACV A27L	MPXV-infected - 2-6 month	MPXV A29L	MPXV-infected - 10 month	VACV A27L	9	18	355.299	508.076	23.9314	-0.634052	0.532	1	0
MPXV A29L, VACV A27L	MPXV-infected - 2-6 month	MPXV A29L	MPXV-infected - 2-6 month	VACV A27L	9	9	355.299	308.389	15.9795	0.279218	0.784	1	0
MPXV A29L, VACV A27L	Vaccine cohort A - 0 month	MPXV A29L	MPXV-infected - 10 month	MPXV A29L	22	18	110.033	500.86	36.3256	-2.56556	0.0146	1	0
MPXV A29L, VACV A27L	Vaccine cohort A - 0 month	MPXV A29L	MPXV-infected - 2-6 month	MPXV A29L	22	9	110.033	355.299	24.7442	-2.18124	0.0389	1	0
MPXV A29L, VACV A27L	Vaccine cohort A - 0 month	MPXV A29L	Vaccine cohort A - 0 month	MPXV A29L	22	22	110.033	110.033	42	0	1	1	0
MPXV A29L, VACV A27L	Vaccine cohort A - 0 month	MPXV A29L	Vaccine cohort A - 1 month	MPXV A29L	22	22	110.033	166.438	41.9197	-0.725445	0.472	1	0
MPXV A29L, VACV A27L	Vaccine cohort A - 0 month	MPXV A29L	Vaccine cohort A - 2 month	MPXV A29L	22	22	110.033	166.681	41.9876	-0.738057	0.465	1	0
MPXV A29L, VACV A27L	Vaccine cohort A - 0 month	MPXV A29L	Vaccine cohort B - 9 month	MPXV A29L	22	30	110.033	87.2705	41.933	0.468754	0.642	1	0
MPXV A29L, VACV A27L	Vaccine cohort A - 0 month	MPXV A29L	MPXV-infected - 10 month	VACV A27L	22	18	110.033	508.076	36.6392	-2.62132	0.0127	1	0
MPXV A29L, VACV A27L	Vaccine cohort A - 0 month	MPXV A29L	MPXV-infected - 2-6 month	VACV A27L	22	9	110.033	308.389	25.4252	-1.94912	0.0624	1	0
MPXV A29L, VACV A27L	Vaccine cohort A - 0 month	MPXV A29L	Vaccine cohort A - 0 month	VACV A27L	22	22	110.033	99.7015	41.9956	0.175838	0.861	1	0
MPXV A29L, VACV A27L	Vaccine cohort A - 0 month	MPXV A29L	Vaccine cohort A - 1 month	VACV A27L	22	22	110.033	161.065	41.77	-0.657211	0.515	1	0
MPXV A29L, VACV A27L	Vaccine cohort A - 0 month	MPXV A29L	Vaccine cohort A - 2 month	VACV A27L	22	22	110.033	172.785	41.9732	-0.79867	0.429	1	0
MPXV A29L, VACV A27L	Vaccine cohort A - 0 month	MPXV A29L	Vaccine cohort B - 9 month	VACV A27L	22	30	110.033	82.182	41.6239	0.59254	0.557	1	0
MPXV A29L, VACV A27L	Vaccine cohort A - 1 month	MPXV A29L	MPXV-infected - 10 month	MPXV A29L	22	18	166.438	500.86	36.9206	-1.82805	0.0756	1	0
MPXV A29L, VACV A27L	Vaccine cohort A - 1 month	MPXV A29L	MPXV-infected - 2-6 month	MPXV A29L	22	9	166.438	355.299	25.5708	-1.37757	0.18	1	0
MPXV A29L, VACV A27L	Vaccine cohort A - 1 month	MPXV A29L	Vaccine cohort A - 1 month	MPXV A29L	22	22	166.438	166.438	42	0	1	1	0
MPXV A29L, VACV A27L	Vaccine cohort A - 1 month	MPXV A29L	Vaccine cohort A - 2 month	MPXV A29L	22	22	166.438	166.681	41.9702	-0.0025318	0.998	1	0
MPXV A29L, VACV A27L	Vaccine cohort A - 1 month	MPXV A29L	Vaccine cohort B - 9 month	MPXV A29L	22	30	166.438	87.2705	40.6634	1.2693	0.212	1	0
MPXV A29L, VACV A27L	Vaccine cohort A - 1 month	MPXV A29L	MPXV-infected - 10 month	VACV A27L	22	18	166.438	508.076	37.1762	-1.87344	0.0689	1	0
MPXV A29L, VACV A27L	Vaccine cohort A - 1 month	MPXV A29L	MPXV-infected - 2-6 month	VACV A27L	22	9	166.438	308.389	26.2009	-1.13779	0.266	1	0
MPXV A29L, VACV A27L	Vaccine cohort A - 1 month	MPXV A29L	Vaccine cohort A - 1 month	VACV A27L	22	22	166.438	161.065	41.9609	0.0554337	0.956	1	0
MPXV A29L, VACV A27L	Vaccine cohort A - 1 month	MPXV A29L	Vaccine cohort A - 2 month	VACV A27L	22	22	166.438	172.785	41.9856	-0.0648057	0.949	1	0
MPXV A29L, VACV A27L	Vaccine cohort A - 1 month	MPXV A29L	Vaccine cohort B - 9 month	VACV A27L	22	30	166.438	82.182	40.3546	1.39248	0.171	1	0
MPXV A29L, VACV A27L	Vaccine cohort A - 2 month	MPXV A29L	MPXV-infected - 10 month	MPXV A29L	22	18	166.681	500.86	36.572	-1.84818	0.0727	1	0
MPXV A29L, VACV A27L	Vaccine cohort A - 2 month	MPXV A29L	MPXV-infected - 2-6 month	MPXV A29L	22	9	166.681	355.299	25.0748	-1.39536	0.175	1	0
MPXV A29L, VACV A27L	Vaccine cohort A - 2 month	MPXV A29L	Vaccine cohort A - 2 month	MPXV A29L	22	22	166.681	166.681	42	0	1	1	0
MPXV A29L, VACV A27L	Vaccine cohort A - 2 month	MPXV A29L	Vaccine cohort B - 9 month	MPXV A29L	22	30	166.681	87.2705	41.4356	1.2944	0.203	1	0
MPXV A29L, VACV A27L	Vaccine cohort A - 2 month	MPXV A29L	MPXV-infected - 10 month	VACV A27L	22	18	166.681	508.076	36.8639	-1.89466	0.066	1	0
MPXV A29L, VACV A27L	Vaccine cohort A - 2 month	MPXV A29L	MPXV-infected - 2-6 month	VACV A27L	22	9	166.681	308.389	25.7374	-1.15252	0.26	1	0
MPXV A29L, VACV A27L	Vaccine cohort A - 2 month	MPXV A29L	Vaccine cohort A - 2 month	VACV A27L	22	22	166.681	172.785	41.9972	-0.0631233	0.95	1	0
MPXV A29L, VACV A27L	Vaccine cohort A - 2 month	MPXV A29L	Vaccine cohort B - 9 month	VACV A27L	22	30	166.681	82.182	41.1261	1.41992	0.163	1	0
MPXV A29L, VACV A27L	Vaccine cohort B - 9 month	MPXV A29L	MPXV-infected - 10 month	MPXV A29L	30	18	87.2705	500.86	32.2261	-3.28903	0.00244	1	0
MPXV A29L, VACV A27L	Vaccine cohort B - 9 month	MPXV A29L	MPXV-infected - 2-6 month	MPXV A29L	30	9	87.2705	355.299	19.8042	-2.9793	0.00747	1	0
MPXV A29L, VACV A27L	Vaccine cohort B - 9 month	MPXV A29L	Vaccine cohort B - 9 month	MPXV A29L	30	30	87.2705	87.2705	58	0	1	1	0
MPXV A29L, VACV A27L	Vaccine cohort B - 9 month	MPXV A29L	MPXV-infected - 10 month	VACV A27L	30	18	87.2705	508.076	32.8147	-3.36611	0.00196	1	0
MPXV A29L, VACV A27L	Vaccine cohort B - 9 month	MPXV A29L	MPXV-infected - 2-6 month	VACV A27L	30	9	87.2705	308.389	20.6521	-2.73622	0.0125	1	0
MPXV A29L, VACV A27L	Vaccine cohort B - 9 month	MPXV A29L	Vaccine cohort B - 9 month	VACV A27L	30	30	87.2705	82.182	57.9934	0.14326	0.887	1	0
MPXV A29L, VACV A27L	pediatric	MPXV A29L	MPXV-infected - 10 month	MPXV A29L	68	18	16.916	500.86	21.39	-7.26773	3.31e-07	0.00022508	-3.64766
MPXV A29L, VACV A27L	pediatric	MPXV A29L	MPXV-infected - 2-6 month	MPXV A29L	68	9	16.916	355.299	11.0937	-7.6804	9.13e-06	0.0062084	-2.20702
MPXV A29L, VACV A27L	pediatric	MPXV A29L	Vaccine cohort A - 0 month	MPXV A29L	68	22	16.916	110.033	27.7583	-4.41908	0.000138	0.09384	-1.02761
MPXV A29L, VACV A27L	pediatric	MPXV A29L	Vaccine cohort A - 1 month	MPXV A29L	68	22	16.916	166.438	27.1726	-5.19362	1.78e-05	0.012104	-1.91707
MPXV A29L, VACV A27L	pediatric	MPXV A29L	Vaccine cohort A - 2 month	MPXV A29L	68	22	16.916	166.681	27.5223	-5.31925	1.22e-05	0.008296	-2.08113
MPXV A29L, VACV A27L	pediatric	MPXV A29L	Vaccine cohort B - 9 month	MPXV A29L	68	30	16.916	87.2705	45.3179	-4.88477	1.33e-05	0.009044	-2.04364
MPXV A29L, VACV A27L	pediatric	MPXV A29L	pediatric	MPXV A29L	68	68	16.916	16.916	134	0	1	1	0
MPXV A29L, VACV A27L	pediatric	MPXV A29L	rubella IgG+	MPXV A29L	68	111	16.916	25.6695	142.265	-2.1185	0.0359	1	0
MPXV A29L, VACV A27L	pediatric	MPXV A29L	MPXV-infected - 10 month	VACV A27L	68	18	16.916	508.076	21.5956	-7.44278	2.15e-07	0.0001462	-3.83505
MPXV A29L, VACV A27L	pediatric	MPXV A29L	MPXV-infected - 2-6 month	VACV A27L	68	9	16.916	308.389	11.34	-7.54797	9.47e-06	0.0064396	-2.19114
MPXV A29L, VACV A27L	pediatric	MPXV A29L	Vaccine cohort A - 0 month	VACV A27L	68	22	16.916	99.7015	27.6161	-4.14925	0.000287	0.19516	-0.709609
MPXV A29L, VACV A27L	pediatric	MPXV A29L	Vaccine cohort A - 1 month	VACV A27L	68	22	16.916	161.065	26.7951	-4.98339	3.25e-05	0.0221	-1.65561
MPXV A29L, VACV A27L	pediatric	MPXV A29L	Vaccine cohort A - 2 month	VACV A27L	68	22	16.916	172.785	27.4139	-5.36489	1.09e-05	0.007412	-2.13006
MPXV A29L, VACV A27L	pediatric	MPXV A29L	Vaccine cohort B - 9 month	VACV A27L	68	30	16.916	82.182	45.6733	-4.74555	2.08e-05	0.014144	-1.84943
MPXV A29L, VACV A27L	pediatric	MPXV A29L	pediatric	VACV A27L	68	68	16.916	15.7098	129.982	0.366469	0.715	1	0
MPXV A29L, VACV A27L	pediatric	MPXV A29L	rubella IgG+	VACV A27L	68	111	16.916	27.0105	143.379	-2.36795	0.0192	1	0
MPXV A29L, VACV A27L	rubella IgG+	MPXV A29L	MPXV-infected - 10 month	MPXV A29L	111	18	25.6695	500.86	19.6834	-6.51184	2.59e-06	0.0017612	-2.75419
MPXV A29L, VACV A27L	rubella IgG+	MPXV A29L	MPXV-infected - 2-6 month	MPXV A29L	111	9	25.6695	355.299	9.86728	-6.83045	4.88e-05	0.033184	-1.47907
MPXV A29L, VACV A27L	rubella IgG+	MPXV A29L	Vaccine cohort A - 0 month	MPXV A29L	111	22	25.6695	110.033	25.1405	-3.52599	0.00164	1	0
MPXV A29L, VACV A27L	rubella IgG+	MPXV A29L	Vaccine cohort A - 1 month	MPXV A29L	111	22	25.6695	166.438	24.7825	-4.35034	0.000204	0.13872	-0.857861
MPXV A29L, VACV A27L	rubella IgG+	MPXV A29L	Vaccine cohort A - 2 month	MPXV A29L	111	22	25.6695	166.681	24.9962	-4.46147	0.000151	0.10268	-0.988514
MPXV A29L, VACV A27L	rubella IgG+	MPXV A29L	Vaccine cohort B - 9 month	MPXV A29L	111	30	25.6695	87.2705	39.1748	-3.80073	0.000492	0.33456	-0.475526
MPXV A29L, VACV A27L	rubella IgG+	MPXV A29L	rubella IgG+	MPXV A29L	111	111	25.6695	25.6695	220	0	1	1	0
MPXV A29L, VACV A27L	rubella IgG+	MPXV A29L	MPXV-infected - 10 month	VACV A27L	111	18	25.6695	508.076	19.8082	-6.6785	1.77e-06	0.0012036	-2.91952
MPXV A29L, VACV A27L	rubella IgG+	MPXV A29L	MPXV-infected - 2-6 month	VACV A27L	111	9	25.6695	308.389	10.0132	-6.67359	5.51e-05	0.037468	-1.42634
MPXV A29L, VACV A27L	rubella IgG+	MPXV A29L	Vaccine cohort A - 0 month	VACV A27L	111	22	25.6695	99.7015	25.0536	-3.25642	0.00323	1	0
MPXV A29L, VACV A27L	rubella IgG+	MPXV A29L	Vaccine cohort A - 1 month	VACV A27L	111	22	25.6695	161.065	24.5518	-4.15529	0.000342	0.23256	-0.633465
MPXV A29L, VACV A27L	rubella IgG+	MPXV A29L	Vaccine cohort A - 2 month	VACV A27L	111	22	25.6695	172.785	24.93	-4.51364	0.000132	0.08976	-1.04692
MPXV A29L, VACV A27L	rubella IgG+	MPXV A29L	Vaccine cohort B - 9 month	VACV A27L	111	30	25.6695	82.182	39.404	-3.6473	0.000766	0.52088	-0.283262
MPXV A29L, VACV A27L	rubella IgG+	MPXV A29L	rubella IgG+	VACV A27L	111	111	25.6695	27.0105	219.977	-0.294513	0.769	1	0
MPXV A29L, VACV A27L	MPXV-infected - 10 month	VACV A27L	MPXV-infected - 10 month	VACV A27L	18	18	508.076	508.076	34	0	1	1	0
MPXV A29L, VACV A27L	MPXV-infected - 2-6 month	VACV A27L	MPXV-infected - 10 month	MPXV A29L	9	18	308.389	500.86	24.4391	-0.860887	0.398	1	0
MPXV A29L, VACV A27L	MPXV-infected - 2-6 month	VACV A27L	MPXV-infected - 10 month	VACV A27L	9	18	308.389	508.076	24.2643	-0.898172	0.378	1	0
MPXV A29L, VACV A27L	MPXV-infected - 2-6 month	VACV A27L	MPXV-infected - 2-6 month	VACV A27L	9	9	308.389	308.389	16	0	1	1	0
MPXV A29L, VACV A27L	Vaccine cohort A - 0 month	VACV A27L	MPXV-infected - 10 month	MPXV A29L	22	18	99.7015	500.86	36.4749	-2.71991	0.00994	1	0
MPXV A29L, VACV A27L	Vaccine cohort A - 0 month	VACV A27L	MPXV-infected - 2-6 month	MPXV A29L	22	9	99.7015	355.299	24.9428	-2.3516	0.0269	1	0
MPXV A29L, VACV A27L	Vaccine cohort A - 0 month	VACV A27L	Vaccine cohort A - 1 month	MPXV A29L	22	22	99.7015	166.438	41.9529	-0.893857	0.376	1	0
MPXV A29L, VACV A27L	Vaccine cohort A - 0 month	VACV A27L	Vaccine cohort A - 2 month	MPXV A29L	22	22	99.7015	166.681	41.998	-0.908659	0.369	1	0
MPXV A29L, VACV A27L	Vaccine cohort A - 0 month	VACV A27L	Vaccine cohort B - 9 month	MPXV A29L	22	30	99.7015	87.2705	41.6356	0.267576	0.79	1	0
MPXV A29L, VACV A27L	Vaccine cohort A - 0 month	VACV A27L	MPXV-infected - 10 month	VACV A27L	22	18	99.7015	508.076	36.7757	-2.77713	0.00858	1	0
MPXV A29L, VACV A27L	Vaccine cohort A - 0 month	VACV A27L	MPXV-infected - 2-6 month	VACV A27L	22	9	99.7015	308.389	25.6131	-2.12336	0.0436	1	0
MPXV A29L, VACV A27L	Vaccine cohort A - 0 month	VACV A27L	Vaccine cohort A - 0 month	VACV A27L	22	22	99.7015	99.7015	42	0	1	1	0
MPXV A29L, VACV A27L	Vaccine cohort A - 0 month	VACV A27L	Vaccine cohort A - 1 month	VACV A27L	22	22	99.7015	161.065	41.8287	-0.823329	0.415	1	0
MPXV A29L, VACV A27L	Vaccine cohort A - 0 month	VACV A27L	Vaccine cohort A - 2 month	VACV A27L	22	22	99.7015	172.785	41.9906	-0.968287	0.338	1	0
MPXV A29L, VACV A27L	Vaccine cohort A - 0 month	VACV A27L	Vaccine cohort B - 9 month	VACV A27L	22	30	99.7015	82.182	41.3262	0.389767	0.699	1	0
MPXV A29L, VACV A27L	Vaccine cohort A - 1 month	VACV A27L	MPXV-infected - 10 month	MPXV A29L	22	18	161.065	500.86	37.2659	-1.85537	0.0715	1	0
MPXV A29L, VACV A27L	Vaccine cohort A - 1 month	VACV A27L	MPXV-infected - 2-6 month	MPXV A29L	22	9	161.065	355.299	26.1104	-1.41246	0.17	1	0
MPXV A29L, VACV A27L	Vaccine cohort A - 1 month	VACV A27L	Vaccine cohort A - 2 month	MPXV A29L	22	22	161.065	166.681	41.8634	-0.0586359	0.954	1	0
MPXV A29L, VACV A27L	Vaccine cohort A - 1 month	VACV A27L	Vaccine cohort B - 9 month	MPXV A29L	22	30	161.065	87.2705	39.7818	1.18063	0.245	1	0
MPXV A29L, VACV A27L	Vaccine cohort A - 1 month	VACV A27L	MPXV-infected - 10 month	VACV A27L	22	18	161.065	508.076	37.4767	-1.90009	0.0651	1	0
MPXV A29L, VACV A27L	Vaccine cohort A - 1 month	VACV A27L	MPXV-infected - 2-6 month	VACV A27L	22	9	161.065	308.389	26.6973	-1.17709	0.25	1	0
MPXV A29L, VACV A27L	Vaccine cohort A - 1 month	VACV A27L	Vaccine cohort A - 1 month	VACV A27L	22	22	161.065	161.065	42	0	1	1	0
MPXV A29L, VACV A27L	Vaccine cohort A - 1 month	VACV A27L	Vaccine cohort A - 2 month	VACV A27L	22	22	161.065	172.785	41.8992	-0.11972	0.905	1	0
MPXV A29L, VACV A27L	Vaccine cohort A - 1 month	VACV A27L	Vaccine cohort B - 9 month	VACV A27L	22	30	161.065	82.182	39.4757	1.30091	0.201	1	0
MPXV A29L, VACV A27L	Vaccine cohort A - 2 month	VACV A27L	MPXV-infected - 10 month	MPXV A29L	22	18	172.785	500.86	36.6824	-1.78117	0.0832	1	0
MPXV A29L, VACV A27L	Vaccine cohort A - 2 month	VACV A27L	MPXV-infected - 2-6 month	MPXV A29L	22	9	172.785	355.299	25.2278	-1.32315	0.198	1	0
MPXV A29L, VACV A27L	Vaccine cohort A - 2 month	VACV A27L	Vaccine cohort B - 9 month	MPXV A29L	22	30	172.785	87.2705	41.2008	1.35922	0.181	1	0
MPXV A29L, VACV A27L	Vaccine cohort A - 2 month	VACV A27L	MPXV-infected - 10 month	VACV A27L	22	18	172.785	508.076	36.9636	-1.82659	0.0758	1	0
MPXV A29L, VACV A27L	Vaccine cohort A - 2 month	VACV A27L	MPXV-infected - 2-6 month	VACV A27L	22	9	172.785	308.389	25.8811	-1.08017	0.29	1	0
MPXV A29L, VACV A27L	Vaccine cohort A - 2 month	VACV A27L	Vaccine cohort A - 2 month	VACV A27L	22	22	172.785	172.785	42	0	1	1	0
MPXV A29L, VACV A27L	Vaccine cohort A - 2 month	VACV A27L	Vaccine cohort B - 9 month	VACV A27L	22	30	172.785	82.182	40.8913	1.4843	0.145	1	0
MPXV A29L, VACV A27L	Vaccine cohort B - 9 month	VACV A27L	MPXV-infected - 10 month	MPXV A29L	30	18	82.182	500.86	31.946	-3.41348	0.00176	1	0
MPXV A29L, VACV A27L	Vaccine cohort B - 9 month	VACV A27L	MPXV-infected - 2-6 month	MPXV A29L	30	9	82.182	355.299	19.5602	-3.12	0.0055	1	0
MPXV A29L, VACV A27L	Vaccine cohort B - 9 month	VACV A27L	MPXV-infected - 10 month	VACV A27L	30	18	82.182	508.076	32.5285	-3.49289	0.0014	0.952	-0.0213631
MPXV A29L, VACV A27L	Vaccine cohort B - 9 month	VACV A27L	MPXV-infected - 2-6 month	VACV A27L	30	9	82.182	308.389	20.3953	-2.87916	0.00915	1	0
MPXV A29L, VACV A27L	Vaccine cohort B - 9 month	VACV A27L	Vaccine cohort B - 9 month	VACV A27L	30	30	82.182	82.182	58	0	1	1	0
MPXV A29L, VACV A27L	pediatric	VACV A27L	MPXV-infected - 10 month	MPXV A29L	68	18	15.7098	500.86	20.0426	-7.55193	2.77e-07	0.00018836	-3.72501
MPXV A29L, VACV A27L	pediatric	VACV A27L	MPXV-infected - 2-6 month	MPXV A29L	68	9	15.7098	355.299	10.1252	-8.0527	1.03e-05	0.007004	-2.15465
MPXV A29L, VACV A27L	pediatric	VACV A27L	Vaccine cohort A - 0 month	MPXV A29L	68	22	15.7098	110.033	25.6838	-4.68815	7.87e-05	0.053516	-1.27152
MPXV A29L, VACV A27L	pediatric	VACV A27L	Vaccine cohort A - 1 month	MPXV A29L	68	22	15.7098	166.438	25.2805	-5.4636	1.09e-05	0.007412	-2.13006
MPXV A29L, VACV A27L	pediatric	VACV A27L	Vaccine cohort A - 2 month	MPXV A29L	68	22	15.7098	166.681	25.5213	-5.60077	7.4e-06	0.005032	-2.29826
MPXV A29L, VACV A27L	pediatric	VACV A27L	Vaccine cohort B - 9 month	MPXV A29L	68	30	15.7098	87.2705	40.3716	-5.27524	4.79e-06	0.0032572	-2.48716
MPXV A29L, VACV A27L	pediatric	VACV A27L	rubella IgG+	MPXV A29L	68	111	15.7098	25.6695	160.968	-2.76269	0.0064	1	0
MPXV A29L, VACV A27L	pediatric	VACV A27L	MPXV-infected - 10 month	VACV A27L	68	18	15.7098	508.076	20.1838	-7.7384	1.83e-07	0.00012444	-3.90504
MPXV A29L, VACV A27L	pediatric	VACV A27L	MPXV-infected - 2-6 month	VACV A27L	68	9	15.7098	308.389	10.2915	-7.93483	1.06e-05	0.007208	-2.14219
MPXV A29L, VACV A27L	pediatric	VACV A27L	Vaccine cohort A - 0 month	VACV A27L	68	22	15.7098	99.7015	25.5859	-4.40957	0.000165	0.1122	-0.950007
MPXV A29L, VACV A27L	pediatric	VACV A27L	Vaccine cohort A - 1 month	VACV A27L	68	22	15.7098	161.065	25.0204	-5.23957	2e-05	0.0136	-1.86646
MPXV A29L, VACV A27L	pediatric	VACV A27L	Vaccine cohort A - 2 month	VACV A27L	68	22	15.7098	172.785	25.4467	-5.6445	6.68e-06	0.0045424	-2.34271
MPXV A29L, VACV A27L	pediatric	VACV A27L	Vaccine cohort B - 9 month	VACV A27L	68	30	15.7098	82.182	40.622	-5.13625	7.39e-06	0.0050252	-2.29885
MPXV A29L, VACV A27L	pediatric	VACV A27L	pediatric	VACV A27L	68	68	15.7098	15.7098	134	0	1	1	0
MPXV A29L, VACV A27L	pediatric	VACV A27L	rubella IgG+	VACV A27L	68	111	15.7098	27.0105	161.919	-3.0347	0.00281	1	0
MPXV A29L, VACV A27L	rubella IgG+	VACV A27L	MPXV-infected - 10 month	MPXV A29L	111	18	27.0105	500.86	19.7399	-6.39559	3.27e-06	0.0022236	-2.65294
MPXV A29L, VACV A27L	rubella IgG+	VACV A27L	MPXV-infected - 2-6 month	MPXV A29L	111	9	27.0105	355.299	9.9073	-6.69124	5.67e-05	0.038556	-1.41391
MPXV A29L, VACV A27L	rubella IgG+	VACV A27L	Vaccine cohort A - 0 month	MPXV A29L	111	22	27.0105	110.033	25.2281	-3.39961	0.00225	1	0
MPXV A29L, VACV A27L	rubella IgG+	VACV A27L	Vaccine cohort A - 1 month	MPXV A29L	111	22	27.0105	166.438	24.8623	-4.22837	0.000278	0.18904	-0.723446
MPXV A29L, VACV A27L	rubella IgG+	VACV A27L	Vaccine cohort A - 2 month	MPXV A29L	111	22	27.0105	166.681	25.0806	-4.3363	0.000207	0.14076	-0.851521
MPXV A29L, VACV A27L	rubella IgG+	VACV A27L	Vaccine cohort B - 9 month	MPXV A29L	111	30	27.0105	87.2705	39.392	-3.63726	0.000789	0.53652	-0.270414
MPXV A29L, VACV A27L	rubella IgG+	VACV A27L	MPXV-infected - 10 month	VACV A27L	111	18	27.0105	508.076	19.8675	-6.55961	2.24e-06	0.0015232	-2.81724
MPXV A29L, VACV A27L	rubella IgG+	VACV A27L	MPXV-infected - 2-6 month	VACV A27L	111	9	27.0105	308.389	10.0564	-6.52978	6.47e-05	0.043996	-1.35659
MPXV A29L, VACV A27L	rubella IgG+	VACV A27L	Vaccine cohort A - 0 month	VACV A27L	111	22	27.0105	99.7015	25.1393	-3.13148	0.00437	1	0
MPXV A29L, VACV A27L	rubella IgG+	VACV A27L	Vaccine cohort A - 1 month	VACV A27L	111	22	27.0105	161.065	24.6266	-4.03695	0.000461	0.31348	-0.50379
MPXV A29L, VACV A27L	rubella IgG+	VACV A27L	Vaccine cohort A - 2 month	VACV A27L	111	22	27.0105	172.785	25.013	-4.38938	0.000181	0.12308	-0.909813
MPXV A29L, VACV A27L	rubella IgG+	VACV A27L	Vaccine cohort B - 9 month	VACV A27L	111	30	27.0105	82.182	39.6262	-3.48252	0.00123	0.8364	-0.077586
MPXV A29L, VACV A27L	rubella IgG+	VACV A27L	rubella IgG+	VACV A27L	111	111	27.0105	27.0105	220	0	1	1	0
MPXV A35R, VACV A33R	MPXV-infected - 10 month	MPXV A35R	MPXV-infected - 10 month	MPXV A35R	18	18	2309.55	2309.55	34	0	1	1	0
MPXV A35R, VACV A33R	MPXV-infected - 10 month	MPXV A35R	MPXV-infected - 10 month	VACV A33R	18	18	2309.55	728.254	33.5928	2.98901	0.0052	1	0
MPXV A35R, VACV A33R	MPXV-infected - 2-6 month	MPXV A35R	MPXV-infected - 10 month	MPXV A35R	9	18	3622.98	2309.55	14.5875	0.836844	0.416	1	0
MPXV A35R, VACV A33R	MPXV-infected - 2-6 month	MPXV A35R	MPXV-infected - 2-6 month	MPXV A35R	9	9	3622.98	3622.98	16	0	1	1	0
MPXV A35R, VACV A33R	MPXV-infected - 2-6 month	MPXV A35R	MPXV-infected - 10 month	VACV A33R	9	18	3622.98	728.254	13.3136	3.07034	0.00873	1	0
MPXV A35R, VACV A33R	MPXV-infected - 2-6 month	MPXV A35R	MPXV-infected - 2-6 month	VACV A33R	9	9	3622.98	1420.7	15.1834	1.276	0.221	1	0
MPXV A35R, VACV A33R	Vaccine cohort A - 0 month	MPXV A35R	MPXV-infected - 10 month	MPXV A35R	22	18	34.8622	2309.55	37.1224	-8.87774	1.03e-10	7.004e-08	-7.15465
MPXV A35R, VACV A33R	Vaccine cohort A - 0 month	MPXV A35R	MPXV-infected - 2-6 month	MPXV A35R	22	9	34.8622	3622.98	19.1829	-7.88222	1.95e-07	0.0001326	-3.87746
MPXV A35R, VACV A33R	Vaccine cohort A - 0 month	MPXV A35R	Vaccine cohort A - 0 month	MPXV A35R	22	22	34.8622	34.8622	42	0	1	1	0
MPXV A35R, VACV A33R	Vaccine cohort A - 0 month	MPXV A35R	Vaccine cohort A - 1 month	MPXV A35R	22	22	34.8622	132.359	41.4045	-2.36221	0.0229	1	0
MPXV A35R, VACV A33R	Vaccine cohort A - 0 month	MPXV A35R	Vaccine cohort A - 2 month	MPXV A35R	22	22	34.8622	780.558	40.8011	-6.35023	1.4e-07	9.52e-05	-4.02136
MPXV A35R, VACV A33R	Vaccine cohort A - 0 month	MPXV A35R	Vaccine cohort B - 9 month	MPXV A35R	22	30	34.8622	379.786	42.5804	-5.04371	8.96e-06	0.0060928	-2.21518
MPXV A35R, VACV A33R	Vaccine cohort A - 0 month	MPXV A35R	MPXV-infected - 10 month	VACV A33R	22	18	34.8622	728.254	35.693	-6.68493	8.89e-08	6.0452e-05	-4.21859
MPXV A35R, VACV A33R	Vaccine cohort A - 0 month	MPXV A35R	MPXV-infected - 2-6 month	VACV A33R	22	9	34.8622	1420.7	15.1715	-5.39706	7.12e-05	0.048416	-1.31501
MPXV A35R, VACV A33R	Vaccine cohort A - 0 month	MPXV A35R	Vaccine cohort A - 0 month	VACV A33R	22	22	34.8622	33.657	41.7775	0.0639344	0.949	1	0
MPXV A35R, VACV A33R	Vaccine cohort A - 0 month	MPXV A35R	Vaccine cohort A - 1 month	VACV A33R	22	22	34.8622	224.498	39.8586	-3.08103	0.00373	1	0
MPXV A35R, VACV A33R	Vaccine cohort A - 0 month	MPXV A35R	Vaccine cohort A - 2 month	VACV A33R	22	22	34.8622	1685.12	41.9977	-7.29243	5.57e-09	3.7876e-06	-5.42164
MPXV A35R, VACV A33R	Vaccine cohort A - 0 month	MPXV A35R	Vaccine cohort B - 9 month	VACV A33R	22	30	34.8622	1061.29	43.2336	-7.15167	7.54e-09	5.1272e-06	-5.29012
MPXV A35R, VACV A33R	Vaccine cohort A - 1 month	MPXV A35R	MPXV-infected - 10 month	MPXV A35R	22	18	132.359	2309.55	35.5428	-5.59283	2.53e-06	0.0017204	-2.76437
MPXV A35R, VACV A33R	Vaccine cohort A - 1 month	MPXV A35R	MPXV-infected - 2-6 month	MPXV A35R	22	9	132.359	3622.98	21.6421	-5.33153	2.5e-05	0.017	-1.76955
MPXV A35R, VACV A33R	Vaccine cohort A - 1 month	MPXV A35R	Vaccine cohort A - 1 month	MPXV A35R	22	22	132.359	132.359	42	0	1	1	0
MPXV A35R, VACV A33R	Vaccine cohort A - 1 month	MPXV A35R	Vaccine cohort A - 2 month	MPXV A35R	22	22	132.359	780.558	38.835	-3.36618	0.00173	1	0
MPXV A35R, VACV A33R	Vaccine cohort A - 1 month	MPXV A35R	Vaccine cohort B - 9 month	MPXV A35R	22	30	132.359	379.786	39.1039	-2.05754	0.0463	1	0
MPXV A35R, VACV A33R	Vaccine cohort A - 1 month	MPXV A35R	MPXV-infected - 10 month	VACV A33R	22	18	132.359	728.254	33.7462	-3.44522	0.00154	1	0
MPXV A35R, VACV A33R	Vaccine cohort A - 1 month	MPXV A35R	MPXV-infected - 2-6 month	VACV A33R	22	9	132.359	1420.7	17.0558	-3.32291	0.00401	1	0
MPXV A35R, VACV A33R	Vaccine cohort A - 1 month	MPXV A35R	Vaccine cohort A - 1 month	VACV A33R	22	22	132.359	224.498	41.4513	-0.83159	0.41	1	0
MPXV A35R, VACV A33R	Vaccine cohort A - 1 month	MPXV A35R	Vaccine cohort A - 2 month	VACV A33R	22	22	132.359	1685.12	41.4743	-4.48979	5.59e-05	0.038012	-1.42008
MPXV A35R, VACV A33R	Vaccine cohort A - 1 month	MPXV A35R	Vaccine cohort B - 9 month	VACV A33R	22	30	132.359	1061.29	39.7579	-4.03339	0.000242	0.16456	-0.783676
MPXV A35R, VACV A33R	Vaccine cohort A - 2 month	MPXV A35R	MPXV-infected - 10 month	MPXV A35R	22	18	780.558	2309.55	37.9919	-2.54255	0.0152	1	0
MPXV A35R, VACV A33R	Vaccine cohort A - 2 month	MPXV A35R	MPXV-infected - 2-6 month	MPXV A35R	22	9	780.558	3622.98	16.1136	-2.775	0.0135	1	0
MPXV A35R, VACV A33R	Vaccine cohort A - 2 month	MPXV A35R	Vaccine cohort A - 2 month	MPXV A35R	22	22	780.558	780.558	42	0	1	1	0
MPXV A35R, VACV A33R	Vaccine cohort A - 2 month	MPXV A35R	Vaccine cohort B - 9 month	MPXV A35R	22	30	780.558	379.786	47.1148	1.68345	0.0989	1	0
MPXV A35R, VACV A33R	Vaccine cohort A - 2 month	MPXV A35R	MPXV-infected - 10 month	VACV A33R	22	18	780.558	728.254	37.6662	0.170429	0.866	1	0
MPXV A35R, VACV A33R	Vaccine cohort A - 2 month	MPXV A35R	MPXV-infected - 2-6 month	VACV A33R	22	9	780.558	1420.7	13.0623	-0.912435	0.378	1	0
MPXV A35R, VACV A33R	Vaccine cohort A - 2 month	MPXV A35R	Vaccine cohort A - 2 month	VACV A33R	22	22	780.558	1685.12	40.7011	-1.56523	0.125	1	0
MPXV A35R, VACV A33R	Vaccine cohort A - 2 month	MPXV A35R	Vaccine cohort B - 9 month	VACV A33R	22	30	780.558	1061.29	47.6026	-0.710369	0.481	1	0
MPXV A35R, VACV A33R	Vaccine cohort B - 9 month	MPXV A35R	MPXV-infected - 10 month	MPXV A35R	30	18	379.786	2309.55	43.0144	-4.42266	6.53e-05	0.044404	-1.35258
MPXV A35R, VACV A33R	Vaccine cohort B - 9 month	MPXV A35R	MPXV-infected - 2-6 month	MPXV A35R	30	9	379.786	3622.98	15.1197	-4.1842	0.000785	0.5338	-0.272621
MPXV A35R, VACV A33R	Vaccine cohort B - 9 month	MPXV A35R	Vaccine cohort B - 9 month	MPXV A35R	30	30	379.786	379.786	58	0	1	1	0
MPXV A35R, VACV A33R	Vaccine cohort B - 9 month	MPXV A35R	MPXV-infected - 10 month	VACV A33R	30	18	379.786	728.254	44.9944	-1.67993	0.0999	1	0
MPXV A35R, VACV A33R	Vaccine cohort B - 9 month	MPXV A35R	MPXV-infected - 2-6 month	VACV A33R	30	9	379.786	1420.7	12.3403	-2.04699	0.0626	1	0
MPXV A35R, VACV A33R	Vaccine cohort B - 9 month	MPXV A35R	Vaccine cohort B - 9 month	VACV A33R	30	30	379.786	1061.29	57.9697	-2.4806	0.016	1	0
MPXV A35R, VACV A33R	pediatric	MPXV A35R	MPXV-infected - 10 month	MPXV A35R	68	18	12.6583	2309.55	23.0229	-16.7471	2.18e-14	1.4824e-11	-10.829
MPXV A35R, VACV A33R	pediatric	MPXV A35R	MPXV-infected - 2-6 month	MPXV A35R	68	9	12.6583	3622.98	9.10667	-12.0435	6.71e-07	0.00045628	-3.34077
MPXV A35R, VACV A33R	pediatric	MPXV A35R	Vaccine cohort A - 0 month	MPXV A35R	68	22	12.6583	34.8622	25.2858	-2.57949	0.0161	1	0
MPXV A35R, VACV A33R	pediatric	MPXV A35R	Vaccine cohort A - 1 month	MPXV A35R	68	22	12.6583	132.359	24.3481	-5.3497	1.64e-05	0.011152	-1.95265
MPXV A35R, VACV A33R	pediatric	MPXV A35R	Vaccine cohort A - 2 month	MPXV A35R	68	22	12.6583	780.558	27.1228	-12.2519	1.44e-12	9.792e-10	-9.00913
MPXV A35R, VACV A33R	pediatric	MPXV A35R	Vaccine cohort B - 9 month	MPXV A35R	68	30	12.6583	379.786	38.9448	-10.8795	2.27e-13	1.5436e-10	-9.81147
MPXV A35R, VACV A33R	pediatric	MPXV A35R	pediatric	MPXV A35R	68	68	12.6583	12.6583	134	0	1	1	0
MPXV A35R, VACV A33R	pediatric	MPXV A35R	rubella IgG+	MPXV A35R	68	111	12.6583	16.7261	137.046	-1.89185	0.0606	1	0
MPXV A35R, VACV A33R	pediatric	MPXV A35R	MPXV-infected - 10 month	VACV A33R	68	18	12.6583	728.254	24.5928	-14.3061	2.01e-13	1.3668e-10	-9.8643
MPXV A35R, VACV A33R	pediatric	MPXV A35R	MPXV-infected - 2-6 month	VACV A33R	68	9	12.6583	1420.7	8.68277	-8.03181	2.65e-05	0.01802	-1.74425
MPXV A35R, VACV A33R	pediatric	MPXV A35R	Vaccine cohort A - 0 month	VACV A33R	68	22	12.6583	33.657	24.6892	-2.3287	0.0284	1	0
MPXV A35R, VACV A33R	pediatric	MPXV A35R	Vaccine cohort A - 1 month	VACV A33R	68	22	12.6583	224.498	23.6448	-5.88259	4.82e-06	0.0032776	-2.48444
MPXV A35R, VACV A33R	pediatric	MPXV A35R	Vaccine cohort A - 2 month	VACV A33R	68	22	12.6583	1685.12	25.2208	-12.3698	3.3e-12	2.244e-09	-8.64898
MPXV A35R, VACV A33R	pediatric	MPXV A35R	Vaccine cohort B - 9 month	VACV A33R	68	30	12.6583	1061.29	38.4908	-13.8903	1.41e-16	9.588e-14	-13.0183
MPXV A35R, VACV A33R	pediatric	MPXV A35R	pediatric	VACV A33R	68	68	12.6583	11.1197	131.879	0.726432	0.469	1	0
MPXV A35R, VACV A33R	pediatric	MPXV A35R	rubella IgG+	VACV A33R	68	111	12.6583	15.4529	145.365	-1.31612	0.19	1	0
MPXV A35R, VACV A33R	rubella IgG+	MPXV A35R	MPXV-infected - 10 month	MPXV A35R	111	18	16.7261	2309.55	20.3283	-16.3753	3.53e-13	2.4004e-10	-9.61972
MPXV A35R, VACV A33R	rubella IgG+	MPXV A35R	MPXV-infected - 2-6 month	MPXV A35R	111	9	16.7261	3622.98	8.61435	-11.6117	1.48e-06	0.0010064	-2.99723
MPXV A35R, VACV A33R	rubella IgG+	MPXV A35R	Vaccine cohort A - 0 month	MPXV A35R	111	22	16.7261	34.8622	23.3856	-1.90804	0.0687	1	0
MPXV A35R, VACV A33R	rubella IgG+	MPXV A35R	Vaccine cohort A - 1 month	MPXV A35R	111	22	16.7261	132.359	22.8662	-4.79101	7.95e-05	0.05406	-1.26712
MPXV A35R, VACV A33R	rubella IgG+	MPXV A35R	Vaccine cohort A - 2 month	MPXV A35R	111	22	16.7261	780.558	24.4014	-11.7441	1.57e-11	1.0676e-08	-7.97159
MPXV A35R, VACV A33R	rubella IgG+	MPXV A35R	Vaccine cohort B - 9 month	MPXV A35R	111	30	16.7261	379.786	34.5688	-10.3148	4.32e-12	2.9376e-09	-8.53201
MPXV A35R, VACV A33R	rubella IgG+	MPXV A35R	rubella IgG+	MPXV A35R	111	111	16.7261	16.7261	220	0	1	1	0
MPXV A35R, VACV A33R	rubella IgG+	MPXV A35R	MPXV-infected - 10 month	VACV A33R	111	18	16.7261	728.254	21.1881	-13.8589	4.27e-12	2.9036e-09	-8.53706
MPXV A35R, VACV A33R	rubella IgG+	MPXV A35R	MPXV-infected - 2-6 month	VACV A33R	111	9	16.7261	1420.7	8.38059	-7.62523	4.79e-05	0.032572	-1.48716
MPXV A35R, VACV A33R	rubella IgG+	MPXV A35R	Vaccine cohort A - 0 month	VACV A33R	111	22	16.7261	33.657	23.0552	-1.69466	0.104	1	0
MPXV A35R, VACV A33R	rubella IgG+	MPXV A35R	Vaccine cohort A - 1 month	VACV A33R	111	22	16.7261	224.498	22.476	-5.38158	1.96e-05	0.013328	-1.87524
MPXV A35R, VACV A33R	rubella IgG+	MPXV A35R	Vaccine cohort A - 2 month	VACV A33R	111	22	16.7261	1685.12	23.3496	-11.8992	2.14e-11	1.4552e-08	-7.83708
MPXV A35R, VACV A33R	rubella IgG+	MPXV A35R	Vaccine cohort B - 9 month	VACV A33R	111	30	16.7261	1061.29	34.313	-13.4249	3.23e-15	2.1964e-12	-11.6583
MPXV A35R, VACV A33R	rubella IgG+	MPXV A35R	rubella IgG+	VACV A33R	111	111	16.7261	15.4529	218.747	0.609384	0.543	1	0
MPXV A35R, VACV A33R	MPXV-infected - 10 month	VACV A33R	MPXV-infected - 10 month	VACV A33R	18	18	728.254	728.254	34	0	1	1	0
MPXV A35R, VACV A33R	MPXV-infected - 2-6 month	VACV A33R	MPXV-infected - 10 month	MPXV A35R	9	18	1420.7	2309.55	12.1365	-0.75491	0.465	1	0
MPXV A35R, VACV A33R	MPXV-infected - 2-6 month	VACV A33R	MPXV-infected - 10 month	VACV A33R	9	18	1420.7	728.254	11.3089	1.05941	0.312	1	0
MPXV A35R, VACV A33R	MPXV-infected - 2-6 month	VACV A33R	MPXV-infected - 2-6 month	VACV A33R	9	9	1420.7	1420.7	16	0	1	1	0
MPXV A35R, VACV A33R	Vaccine cohort A - 0 month	VACV A33R	MPXV-infected - 10 month	MPXV A35R	22	18	33.657	2309.55	36.2309	-8.53935	3.35e-10	2.278e-07	-6.64245
MPXV A35R, VACV A33R	Vaccine cohort A - 0 month	VACV A33R	MPXV-infected - 2-6 month	MPXV A35R	22	9	33.657	3622.98	20.6552	-7.70059	1.69e-07	0.00011492	-3.9396
MPXV A35R, VACV A33R	Vaccine cohort A - 0 month	VACV A33R	Vaccine cohort A - 1 month	MPXV A35R	22	22	33.657	132.359	41.906	-2.34465	0.0239	1	0
MPXV A35R, VACV A33R	Vaccine cohort A - 0 month	VACV A33R	Vaccine cohort A - 2 month	MPXV A35R	22	22	33.657	780.558	39.6878	-6.14503	3.05e-07	0.0002074	-3.68319
MPXV A35R, VACV A33R	Vaccine cohort A - 0 month	VACV A33R	Vaccine cohort B - 9 month	MPXV A35R	22	30	33.657	379.786	40.4655	-4.88304	1.68e-05	0.011424	-1.94218
MPXV A35R, VACV A33R	Vaccine cohort A - 0 month	VACV A33R	MPXV-infected - 10 month	VACV A33R	22	18	33.657	728.254	34.5386	-6.42748	2.25e-07	0.000153	-3.81531
MPXV A35R, VACV A33R	Vaccine cohort A - 0 month	VACV A33R	MPXV-infected - 2-6 month	VACV A33R	22	9	33.657	1420.7	16.2724	-5.32503	6.46e-05	0.043928	-1.35726
MPXV A35R, VACV A33R	Vaccine cohort A - 0 month	VACV A33R	Vaccine cohort A - 0 month	VACV A33R	22	22	33.657	33.657	42	0	1	1	0
MPXV A35R, VACV A33R	Vaccine cohort A - 0 month	VACV A33R	Vaccine cohort A - 1 month	VACV A33R	22	22	33.657	224.498	40.9318	-3.04841	0.00402	1	0
MPXV A35R, VACV A33R	Vaccine cohort A - 0 month	VACV A33R	Vaccine cohort A - 2 month	VACV A33R	22	22	33.657	1685.12	41.8203	-7.08694	1.12e-08	7.616e-06	-5.11827
MPXV A35R, VACV A33R	Vaccine cohort A - 0 month	VACV A33R	Vaccine cohort B - 9 month	VACV A33R	22	30	33.657	1061.29	41.1281	-6.89893	2.25e-08	1.53e-05	-4.81531
MPXV A35R, VACV A33R	Vaccine cohort A - 1 month	VACV A33R	MPXV-infected - 10 month	MPXV A35R	22	18	224.498	2309.55	33.6613	-4.20135	0.000184	0.12512	-0.902673
MPXV A35R, VACV A33R	Vaccine cohort A - 1 month	VACV A33R	MPXV-infected - 2-6 month	MPXV A35R	22	9	224.498	3622.98	24.0446	-4.23257	0.000291	0.19788	-0.703598
MPXV A35R, VACV A33R	Vaccine cohort A - 1 month	VACV A33R	Vaccine cohort A - 2 month	MPXV A35R	22	22	224.498	780.558	36.5095	-2.18813	0.0351	1	0
MPXV A35R, VACV A33R	Vaccine cohort A - 1 month	VACV A33R	Vaccine cohort B - 9 month	MPXV A35R	22	30	224.498	379.786	35.949	-0.945939	0.35	1	0
MPXV A35R, VACV A33R	Vaccine cohort A - 1 month	VACV A33R	MPXV-infected - 10 month	VACV A33R	22	18	224.498	728.254	31.7929	-2.17999	0.0368	1	0
MPXV A35R, VACV A33R	Vaccine cohort A - 1 month	VACV A33R	MPXV-infected - 2-6 month	VACV A33R	22	9	224.498	1420.7	19.1804	-2.47307	0.0229	1	0
MPXV A35R, VACV A33R	Vaccine cohort A - 1 month	VACV A33R	Vaccine cohort A - 1 month	VACV A33R	22	22	224.498	224.498	42	0	1	1	0
MPXV A35R, VACV A33R	Vaccine cohort A - 1 month	VACV A33R	Vaccine cohort A - 2 month	VACV A33R	22	22	224.498	1685.12	39.9809	-3.325	0.0019	1	0
MPXV A35R, VACV A33R	Vaccine cohort A - 1 month	VACV A33R	Vaccine cohort B - 9 month	VACV A33R	22	30	224.498	1061.29	36.5485	-2.77731	0.0086	1	0
MPXV A35R, VACV A33R	Vaccine cohort A - 2 month	VACV A33R	MPXV-infected - 10 month	MPXV A35R	22	18	1685.12	2309.55	37.043	-0.664206	0.511	1	0
MPXV A35R, VACV A33R	Vaccine cohort A - 2 month	VACV A33R	MPXV-infected - 2-6 month	MPXV A35R	22	9	1685.12	3622.98	19.3292	-1.29538	0.21	1	0
MPXV A35R, VACV A33R	Vaccine cohort A - 2 month	VACV A33R	Vaccine cohort B - 9 month	MPXV A35R	22	30	1685.12	379.786	42.3661	3.13205	0.00314	1	0
MPXV A35R, VACV A33R	Vaccine cohort A - 2 month	VACV A33R	MPXV-infected - 10 month	VACV A33R	22	18	1685.12	728.254	35.5809	1.83595	0.0747	1	0
MPXV A35R, VACV A33R	Vaccine cohort A - 2 month	VACV A33R	MPXV-infected - 2-6 month	VACV A33R	22	9	1685.12	1420.7	15.2778	0.247922	0.807	1	0
MPXV A35R, VACV A33R	Vaccine cohort A - 2 month	VACV A33R	Vaccine cohort A - 2 month	VACV A33R	22	22	1685.12	1685.12	42	0	1	1	0
MPXV A35R, VACV A33R	Vaccine cohort A - 2 month	VACV A33R	Vaccine cohort B - 9 month	VACV A33R	22	30	1685.12	1061.29	43.0217	0.963582	0.341	1	0
MPXV A35R, VACV A33R	Vaccine cohort B - 9 month	VACV A33R	MPXV-infected - 10 month	MPXV A35R	30	18	1061.29	2309.55	43.4991	-1.88296	0.0664	1	0
MPXV A35R, VACV A33R	Vaccine cohort B - 9 month	VACV A33R	MPXV-infected - 2-6 month	MPXV A35R	30	9	1061.29	3622.98	15.4666	-2.26256	0.0385	1	0
MPXV A35R, VACV A33R	Vaccine cohort B - 9 month	VACV A33R	MPXV-infected - 10 month	VACV A33R	30	18	1061.29	728.254	45.279	0.959284	0.343	1	0
MPXV A35R, VACV A33R	Vaccine cohort B - 9 month	VACV A33R	MPXV-infected - 2-6 month	VACV A33R	30	9	1061.29	1420.7	12.5537	-0.450418	0.66	1	0
MPXV A35R, VACV A33R	Vaccine cohort B - 9 month	VACV A33R	Vaccine cohort B - 9 month	VACV A33R	30	30	1061.29	1061.29	58	0	1	1	0
MPXV A35R, VACV A33R	pediatric	VACV A33R	MPXV-infected - 10 month	MPXV A35R	68	18	11.1197	2309.55	24.8684	-16.8164	4.3e-15	2.924e-12	-11.534
MPXV A35R, VACV A33R	pediatric	VACV A33R	MPXV-infected - 2-6 month	MPXV A35R	68	9	11.1197	3622.98	9.43955	-12.2082	4.29e-07	0.00029172	-3.53503
MPXV A35R, VACV A33R	pediatric	VACV A33R	Vaccine cohort A - 0 month	MPXV A35R	68	22	11.1197	34.8622	26.5723	-2.87212	0.00791	1	0
MPXV A35R, VACV A33R	pediatric	VACV A33R	Vaccine cohort A - 1 month	MPXV A35R	68	22	11.1197	132.359	25.3479	-5.5868	7.85e-06	0.005338	-2.27262
MPXV A35R, VACV A33R	pediatric	VACV A33R	Vaccine cohort A - 2 month	MPXV A35R	68	22	11.1197	780.558	28.9743	-12.4176	3.98e-13	2.7064e-10	-9.56761
MPXV A35R, VACV A33R	pediatric	VACV A33R	Vaccine cohort B - 9 month	MPXV A35R	68	30	11.1197	379.786	41.9002	-11.0678	5.14e-14	3.4952e-11	-10.4565
MPXV A35R, VACV A33R	pediatric	VACV A33R	rubella IgG+	MPXV A35R	68	111	11.1197	16.7261	123.721	-2.54502	0.0122	1	0
MPXV A35R, VACV A33R	pediatric	VACV A33R	MPXV-infected - 10 month	VACV A33R	68	18	11.1197	728.254	26.932	-14.4057	3.57e-14	2.4276e-11	-10.6148
MPXV A35R, VACV A33R	pediatric	VACV A33R	MPXV-infected - 2-6 month	VACV A33R	68	9	11.1197	1420.7	8.88562	-8.20451	1.95e-05	0.01326	-1.87746
MPXV A35R, VACV A33R	pediatric	VACV A33R	Vaccine cohort A - 0 month	VACV A33R	68	22	11.1197	33.657	25.793	-2.60762	0.015	1	0
MPXV A35R, VACV A33R	pediatric	VACV A33R	Vaccine cohort A - 1 month	VACV A33R	68	22	11.1197	224.498	24.4309	-6.09643	2.49e-06	0.0016932	-2.77129
MPXV A35R, VACV A33R	pediatric	VACV A33R	Vaccine cohort A - 2 month	VACV A33R	68	22	11.1197	1685.12	26.4873	-12.5367	1.2e-12	8.16e-10	-9.08831
MPXV A35R, VACV A33R	pediatric	VACV A33R	Vaccine cohort B - 9 month	VACV A33R	68	30	11.1197	1061.29	41.3128	-14.0212	2.66e-17	1.8088e-14	-13.7426
MPXV A35R, VACV A33R	pediatric	VACV A33R	pediatric	VACV A33R	68	68	11.1197	11.1197	134	0	1	1	0
MPXV A35R, VACV A33R	pediatric	VACV A33R	rubella IgG+	VACV A33R	68	111	11.1197	15.4529	131.495	-2.00234	0.0473	1	0
MPXV A35R, VACV A33R	rubella IgG+	VACV A33R	MPXV-infected - 10 month	MPXV A35R	111	18	15.4529	2309.55	20.8959	-16.5223	1.8e-13	1.224e-10	-9.91222
MPXV A35R, VACV A33R	rubella IgG+	VACV A33R	MPXV-infected - 2-6 month	MPXV A35R	111	9	15.4529	3622.98	8.71696	-11.7477	1.22e-06	0.0008296	-3.08113
MPXV A35R, VACV A33R	rubella IgG+	VACV A33R	Vaccine cohort A - 0 month	MPXV A35R	111	22	15.4529	34.8622	23.7857	-2.10468	0.0461	1	0
MPXV A35R, VACV A33R	rubella IgG+	VACV A33R	Vaccine cohort A - 1 month	MPXV A35R	111	22	15.4529	132.359	23.1778	-4.95743	5.08e-05	0.034544	-1.46163
MPXV A35R, VACV A33R	rubella IgG+	VACV A33R	Vaccine cohort A - 2 month	MPXV A35R	111	22	15.4529	780.558	24.9768	-11.9152	8.47e-12	5.7596e-09	-8.23961
MPXV A35R, VACV A33R	rubella IgG+	VACV A33R	Vaccine cohort B - 9 month	MPXV A35R	111	30	15.4529	379.786	35.5108	-10.5034	1.94e-12	1.3192e-09	-8.87969
MPXV A35R, VACV A33R	rubella IgG+	VACV A33R	MPXV-infected - 10 month	VACV A33R	111	18	15.4529	728.254	21.9081	-14.0293	2e-12	1.36e-09	-8.86646
MPXV A35R, VACV A33R	rubella IgG+	VACV A33R	MPXV-infected - 2-6 month	VACV A33R	111	9	15.4529	1420.7	8.4437	-7.74657	4.09e-05	0.027812	-1.55577
MPXV A35R, VACV A33R	rubella IgG+	VACV A33R	Vaccine cohort A - 0 month	VACV A33R	111	22	15.4529	33.657	23.399	-1.8795	0.0727	1	0
MPXV A35R, VACV A33R	rubella IgG+	VACV A33R	Vaccine cohort A - 1 month	VACV A33R	111	22	15.4529	224.498	22.7215	-5.53051	1.32e-05	0.008976	-2.04692
MPXV A35R, VACV A33R	rubella IgG+	VACV A33R	Vaccine cohort A - 2 month	VACV A33R	111	22	15.4529	1685.12	23.7436	-12.0523	1.32e-11	8.976e-09	-8.04692
MPXV A35R, VACV A33R	rubella IgG+	VACV A33R	Vaccine cohort B - 9 month	VACV A33R	111	30	15.4529	1061.29	35.2107	-13.5904	1.43e-15	9.724e-13	-12.0122
MPXV A35R, VACV A33R	rubella IgG+	VACV A33R	rubella IgG+	VACV A33R	111	111	15.4529	15.4529	220	0	1	1	0
MPXV B6R, VACV B5R	MPXV-infected - 10 month	MPXV B6R	MPXV-infected - 10 month	MPXV B6R	18	18	1901.65	1901.65	34	0	1	1	0
MPXV B6R, VACV B5R	MPXV-infected - 10 month	MPXV B6R	MPXV-infected - 10 month	VACV B5R	18	18	1901.65	1419.53	33.876	0.836266	0.409	1	0
MPXV B6R, VACV B5R	MPXV-infected - 2-6 month	MPXV B6R	MPXV-infected - 10 month	MPXV B6R	9	18	2669.84	1901.65	12.4159	0.611229	0.552	1	0
MPXV B6R, VACV B5R	MPXV-infected - 2-6 month	MPXV B6R	MPXV-infected - 2-6 month	MPXV B6R	9	9	2669.84	2669.84	16	0	1	1	0
MPXV B6R, VACV B5R	MPXV-infected - 2-6 month	MPXV B6R	MPXV-infected - 10 month	VACV B5R	9	18	2669.84	1419.53	11.9099	1.15188	0.272	1	0
MPXV B6R, VACV B5R	MPXV-infected - 2-6 month	MPXV B6R	MPXV-infected - 2-6 month	VACV B5R	9	9	2669.84	2225.7	15.9961	0.258783	0.799	1	0
MPXV B6R, VACV B5R	Vaccine cohort A - 0 month	MPXV B6R	MPXV-infected - 10 month	MPXV B6R	22	18	51.3135	1901.65	31.7726	-6.76364	1.26e-07	8.568e-05	-4.06712
MPXV B6R, VACV B5R	Vaccine cohort A - 0 month	MPXV B6R	MPXV-infected - 2-6 month	MPXV B6R	22	9	51.3135	2669.84	22.1398	-5.80296	7.55e-06	0.005134	-2.28954
MPXV B6R, VACV B5R	Vaccine cohort A - 0 month	MPXV B6R	Vaccine cohort A - 0 month	MPXV B6R	22	22	51.3135	51.3135	42	0	1	1	0
MPXV B6R, VACV B5R	Vaccine cohort A - 0 month	MPXV B6R	Vaccine cohort A - 1 month	MPXV B6R	22	22	51.3135	599.332	41.7999	-3.82752	0.000426	0.28968	-0.538081
MPXV B6R, VACV B5R	Vaccine cohort A - 0 month	MPXV B6R	Vaccine cohort A - 2 month	MPXV B6R	22	22	51.3135	3099.14	34.0198	-7.52452	9.75e-09	6.63e-06	-5.17849
MPXV B6R, VACV B5R	Vaccine cohort A - 0 month	MPXV B6R	Vaccine cohort B - 9 month	MPXV B6R	22	30	51.3135	285.015	30.8029	-3.28588	0.00254	1	0
MPXV B6R, VACV B5R	Vaccine cohort A - 0 month	MPXV B6R	MPXV-infected - 10 month	VACV B5R	22	18	51.3135	1419.53	30.7857	-6.29838	5.43e-07	0.00036924	-3.43269
MPXV B6R, VACV B5R	Vaccine cohort A - 0 month	MPXV B6R	MPXV-infected - 2-6 month	VACV B5R	22	9	51.3135	2225.7	21.8127	-5.49038	1.67e-05	0.011356	-1.94477
MPXV B6R, VACV B5R	Vaccine cohort A - 0 month	MPXV B6R	Vaccine cohort A - 0 month	VACV B5R	22	22	51.3135	54.9462	41.9639	-0.104514	0.917	1	0
MPXV B6R, VACV B5R	Vaccine cohort A - 0 month	MPXV B6R	Vaccine cohort A - 1 month	VACV B5R	22	22	51.3135	732.526	41.5833	-4.19946	0.000138	0.09384	-1.02761
MPXV B6R, VACV B5R	Vaccine cohort A - 0 month	MPXV B6R	Vaccine cohort A - 2 month	VACV B5R	22	22	51.3135	4047.57	33.7379	-8.0428	2.38e-09	1.6184e-06	-5.79091
MPXV B6R, VACV B5R	Vaccine cohort A - 0 month	MPXV B6R	Vaccine cohort B - 9 month	VACV B5R	22	30	51.3135	353.519	29.4736	-3.74915	0.000772	0.52496	-0.279874
MPXV B6R, VACV B5R	Vaccine cohort A - 1 month	MPXV B6R	MPXV-infected - 10 month	MPXV B6R	22	18	599.332	1901.65	32.9401	-2.27881	0.0293	1	0
MPXV B6R, VACV B5R	Vaccine cohort A - 1 month	MPXV B6R	MPXV-infected - 2-6 month	MPXV B6R	22	9	599.332	2669.84	20.6928	-2.26453	0.0344	1	0
MPXV B6R, VACV B5R	Vaccine cohort A - 1 month	MPXV B6R	Vaccine cohort A - 1 month	MPXV B6R	22	22	599.332	599.332	42	0	1	1	0
MPXV B6R, VACV B5R	Vaccine cohort A - 1 month	MPXV B6R	Vaccine cohort A - 2 month	MPXV B6R	22	22	599.332	3099.14	35.4581	-3.17089	0.00313	1	0
MPXV B6R, VACV B5R	Vaccine cohort A - 1 month	MPXV B6R	Vaccine cohort B - 9 month	MPXV B6R	22	30	599.332	285.015	32.1755	1.5055	0.142	1	0
MPXV B6R, VACV B5R	Vaccine cohort A - 1 month	MPXV B6R	MPXV-infected - 10 month	VACV B5R	22	18	599.332	1419.53	31.9179	-1.7268	0.0939	1	0
MPXV B6R, VACV B5R	Vaccine cohort A - 1 month	MPXV B6R	MPXV-infected - 2-6 month	VACV B5R	22	9	599.332	2225.7	20.3725	-1.97137	0.0624	1	0
MPXV B6R, VACV B5R	Vaccine cohort A - 1 month	MPXV B6R	Vaccine cohort A - 1 month	VACV B5R	22	22	599.332	732.526	41.9593	-0.328924	0.744	1	0
MPXV B6R, VACV B5R	Vaccine cohort A - 1 month	MPXV B6R	Vaccine cohort A - 2 month	VACV B5R	22	22	599.332	4047.57	35.1679	-3.70061	0.000732	0.49776	-0.30298
MPXV B6R, VACV B5R	Vaccine cohort A - 1 month	MPXV B6R	Vaccine cohort B - 9 month	VACV B5R	22	30	599.332	353.519	30.6838	1.08555	0.286	1	0
MPXV B6R, VACV B5R	Vaccine cohort A - 2 month	MPXV B6R	MPXV-infected - 10 month	MPXV B6R	22	18	3099.14	1901.65	37.9813	1.29877	0.202	1	0
MPXV B6R, VACV B5R	Vaccine cohort A - 2 month	MPXV B6R	MPXV-infected - 2-6 month	MPXV B6R	22	9	3099.14	2669.84	13.3258	0.263621	0.796	1	0
MPXV B6R, VACV B5R	Vaccine cohort A - 2 month	MPXV B6R	Vaccine cohort A - 2 month	MPXV B6R	22	22	3099.14	3099.14	42	0	1	1	0
MPXV B6R, VACV B5R	Vaccine cohort A - 2 month	MPXV B6R	Vaccine cohort B - 9 month	MPXV B6R	22	30	3099.14	285.015	44.3376	6.65916	3.5e-08	2.38e-05	-4.62342
MPXV B6R, VACV B5R	Vaccine cohort A - 2 month	MPXV B6R	MPXV-infected - 10 month	VACV B5R	22	18	3099.14	1419.53	37.9455	2.13286	0.0395	1	0
MPXV B6R, VACV B5R	Vaccine cohort A - 2 month	MPXV B6R	MPXV-infected - 2-6 month	VACV B5R	22	9	3099.14	2225.7	13.1597	0.57839	0.573	1	0
MPXV B6R, VACV B5R	Vaccine cohort A - 2 month	MPXV B6R	Vaccine cohort A - 2 month	VACV B5R	22	22	3099.14	4047.57	41.9919	-0.686911	0.496	1	0
MPXV B6R, VACV B5R	Vaccine cohort A - 2 month	MPXV B6R	Vaccine cohort B - 9 month	VACV B5R	22	30	3099.14	353.519	42.1974	6.23752	1.78e-07	0.00012104	-3.91707
MPXV B6R, VACV B5R	Vaccine cohort B - 9 month	MPXV B6R	MPXV-infected - 10 month	MPXV B6R	30	18	285.015	1901.65	40.0457	-5.55683	1.97e-06	0.0013396	-2.87302
MPXV B6R, VACV B5R	Vaccine cohort B - 9 month	MPXV B6R	MPXV-infected - 2-6 month	MPXV B6R	30	9	285.015	2669.84	11.6259	-4.11806	0.00152	1	0
MPXV B6R, VACV B5R	Vaccine cohort B - 9 month	MPXV B6R	Vaccine cohort B - 9 month	MPXV B6R	30	30	285.015	285.015	58	0	1	1	0
MPXV B6R, VACV B5R	Vaccine cohort B - 9 month	MPXV B6R	MPXV-infected - 10 month	VACV B5R	30	18	285.015	1419.53	41.6472	-4.85724	1.72e-05	0.011696	-1.93196
MPXV B6R, VACV B5R	Vaccine cohort B - 9 month	MPXV B6R	MPXV-infected - 2-6 month	VACV B5R	30	9	285.015	2225.7	11.5095	-3.73473	0.00305	1	0
MPXV B6R, VACV B5R	Vaccine cohort B - 9 month	MPXV B6R	Vaccine cohort B - 9 month	VACV B5R	30	30	285.015	353.519	57.6707	-0.693818	0.491	1	0
MPXV B6R, VACV B5R	pediatric	MPXV B6R	MPXV-infected - 10 month	MPXV B6R	68	18	9.27698	1901.65	23.7259	-19.1925	5.91e-16	4.0188e-13	-12.3959
MPXV B6R, VACV B5R	pediatric	MPXV B6R	MPXV-infected - 2-6 month	MPXV B6R	68	9	9.27698	2669.84	8.81251	-11.2039	1.64e-06	0.0011152	-2.95265
MPXV B6R, VACV B5R	pediatric	MPXV B6R	Vaccine cohort A - 0 month	MPXV B6R	68	22	9.27698	51.3135	23.3455	-3.54691	0.00169	1	0
MPXV B6R, VACV B5R	pediatric	MPXV B6R	Vaccine cohort A - 1 month	MPXV B6R	68	22	9.27698	599.332	23.7009	-9.2285	2.58e-09	1.7544e-06	-5.75587
MPXV B6R, VACV B5R	pediatric	MPXV B6R	Vaccine cohort A - 2 month	MPXV B6R	68	22	9.27698	3099.14	27.9383	-19.5147	8.16e-18	5.5488e-15	-14.2558
MPXV B6R, VACV B5R	pediatric	MPXV B6R	Vaccine cohort B - 9 month	MPXV B6R	68	30	9.27698	285.015	43.0977	-13.5463	3.92e-17	2.6656e-14	-13.5742
MPXV B6R, VACV B5R	pediatric	MPXV B6R	pediatric	MPXV B6R	68	68	9.27698	9.27698	134	0	1	1	0
MPXV B6R, VACV B5R	pediatric	MPXV B6R	rubella IgG+	MPXV B6R	68	111	9.27698	16.3437	152.212	-3.90214	0.000143	0.09724	-1.01216
MPXV B6R, VACV B5R	pediatric	MPXV B6R	MPXV-infected - 10 month	VACV B5R	68	18	9.27698	1419.53	24.6375	-19.0787	2.87e-16	1.9516e-13	-12.7096
MPXV B6R, VACV B5R	pediatric	MPXV B6R	MPXV-infected - 2-6 month	VACV B5R	68	9	9.27698	2225.7	8.78708	-10.684	2.49e-06	0.0016932	-2.77129
MPXV B6R, VACV B5R	pediatric	MPXV B6R	Vaccine cohort A - 0 month	VACV B5R	68	22	9.27698	54.9462	23.4899	-3.79268	0.000914	0.62152	-0.206545
MPXV B6R, VACV B5R	pediatric	MPXV B6R	Vaccine cohort A - 1 month	VACV B5R	68	22	9.27698	732.526	23.8779	-9.95982	5.61e-10	3.8148e-07	-6.41853
MPXV B6R, VACV B5R	pediatric	MPXV B6R	Vaccine cohort A - 2 month	VACV B5R	68	22	9.27698	4047.57	28.1404	-20.6565	1.52e-18	1.0336e-15	-14.9856
MPXV B6R, VACV B5R	pediatric	MPXV B6R	Vaccine cohort B - 9 month	VACV B5R	68	30	9.27698	353.519	45.4348	-15.2958	1.54e-19	1.0472e-16	-15.98
MPXV B6R, VACV B5R	pediatric	MPXV B6R	pediatric	VACV B5R	68	68	9.27698	9.40555	117.245	-0.0697944	0.944	1	0
MPXV B6R, VACV B5R	pediatric	MPXV B6R	rubella IgG+	VACV B5R	68	111	9.27698	16.7045	153.913	-4.0247	8.92e-05	0.060656	-1.21713
MPXV B6R, VACV B5R	rubella IgG+	MPXV B6R	MPXV-infected - 10 month	MPXV B6R	111	18	16.3437	1901.65	21.9634	-17.5104	2.17e-14	1.4756e-11	-10.831
MPXV B6R, VACV B5R	rubella IgG+	MPXV B6R	MPXV-infected - 2-6 month	MPXV B6R	111	9	16.3437	2669.84	8.59967	-10.1457	4.47e-06	0.0030396	-2.51718
MPXV B6R, VACV B5R	rubella IgG+	MPXV B6R	Vaccine cohort A - 0 month	MPXV B6R	111	22	16.3437	51.3135	22.736	-2.38867	0.0256	1	0
MPXV B6R, VACV B5R	rubella IgG+	MPXV B6R	Vaccine cohort A - 1 month	MPXV B6R	111	22	16.3437	599.332	22.9986	-8.03656	3.97e-08	2.6996e-05	-4.5687
MPXV B6R, VACV B5R	rubella IgG+	MPXV B6R	Vaccine cohort A - 2 month	MPXV B6R	111	22	16.3437	3099.14	26.137	-17.9321	3.29e-16	2.2372e-13	-12.6503
MPXV B6R, VACV B5R	rubella IgG+	MPXV B6R	Vaccine cohort B - 9 month	MPXV B6R	111	30	16.3437	285.015	39.5896	-11.5937	2.67e-14	1.8156e-11	-10.741
MPXV B6R, VACV B5R	rubella IgG+	MPXV B6R	rubella IgG+	MPXV B6R	111	111	16.3437	16.3437	220	0	1	1	0
MPXV B6R, VACV B5R	rubella IgG+	MPXV B6R	MPXV-infected - 10 month	VACV B5R	111	18	16.3437	1419.53	22.6379	-17.3252	1.48e-14	1.0064e-11	-10.9972
MPXV B6R, VACV B5R	rubella IgG+	MPXV B6R	MPXV-infected - 2-6 month	VACV B5R	111	9	16.3437	2225.7	8.58097	-9.63741	6.84e-06	0.0046512	-2.33243
MPXV B6R, VACV B5R	rubella IgG+	MPXV B6R	Vaccine cohort A - 0 month	VACV B5R	111	22	16.3437	54.9462	22.8426	-2.60382	0.0159	1	0
MPXV B6R, VACV B5R	rubella IgG+	MPXV B6R	Vaccine cohort A - 1 month	VACV B5R	111	22	16.3437	732.526	23.1295	-8.74015	8.68e-09	5.9024e-06	-5.22897
MPXV B6R, VACV B5R	rubella IgG+	MPXV B6R	Vaccine cohort A - 2 month	VACV B5R	111	22	16.3437	4047.57	26.2873	-19.0798	6.34e-17	4.3112e-14	-13.3654
MPXV B6R, VACV B5R	rubella IgG+	MPXV B6R	Vaccine cohort B - 9 month	VACV B5R	111	30	16.3437	353.519	41.4069	-13.2884	1.58e-16	1.0744e-13	-12.9688
MPXV B6R, VACV B5R	rubella IgG+	MPXV B6R	rubella IgG+	VACV B5R	111	111	16.3437	16.7045	219.943	-0.161724	0.872	1	0
MPXV B6R, VACV B5R	MPXV-infected - 10 month	VACV B5R	MPXV-infected - 10 month	VACV B5R	18	18	1419.53	1419.53	34	0	1	1	0
MPXV B6R, VACV B5R	MPXV-infected - 2-6 month	VACV B5R	MPXV-infected - 10 month	MPXV B6R	9	18	2225.7	1901.65	12.2801	0.27998	0.784	1	0
MPXV B6R, VACV B5R	MPXV-infected - 2-6 month	VACV B5R	MPXV-infected - 10 month	VACV B5R	9	18	2225.7	1419.53	11.7889	0.809802	0.434	1	0
MPXV B6R, VACV B5R	MPXV-infected - 2-6 month	VACV B5R	MPXV-infected - 2-6 month	VACV B5R	9	9	2225.7	2225.7	16	0	1	1	0
MPXV B6R, VACV B5R	Vaccine cohort A - 0 month	VACV B5R	MPXV-infected - 10 month	MPXV B6R	22	18	54.9462	1901.65	32.2637	-6.78678	1.09e-07	7.412e-05	-4.13006
MPXV B6R, VACV B5R	Vaccine cohort A - 0 month	VACV B5R	MPXV-infected - 2-6 month	MPXV B6R	22	9	54.9462	2669.84	21.524	-5.7814	8.84e-06	0.0060112	-2.22104
MPXV B6R, VACV B5R	Vaccine cohort A - 0 month	VACV B5R	Vaccine cohort A - 1 month	MPXV B6R	22	22	54.9462	599.332	41.9331	-3.77905	0.000491	0.33388	-0.47641
MPXV B6R, VACV B5R	Vaccine cohort A - 0 month	VACV B5R	Vaccine cohort A - 2 month	MPXV B6R	22	22	54.9462	3099.14	34.6243	-7.56072	7.85e-09	5.338e-06	-5.27262
MPXV B6R, VACV B5R	Vaccine cohort A - 0 month	VACV B5R	Vaccine cohort B - 9 month	MPXV B6R	22	30	54.9462	285.015	31.3657	-3.23024	0.0029	1	0
MPXV B6R, VACV B5R	Vaccine cohort A - 0 month	VACV B5R	MPXV-infected - 10 month	VACV B5R	22	18	54.9462	1419.53	31.2587	-6.31306	4.87e-07	0.00033116	-3.47996
MPXV B6R, VACV B5R	Vaccine cohort A - 0 month	VACV B5R	MPXV-infected - 2-6 month	VACV B5R	22	9	54.9462	2225.7	21.1985	-5.46409	1.96e-05	0.013328	-1.87524
MPXV B6R, VACV B5R	Vaccine cohort A - 0 month	VACV B5R	Vaccine cohort A - 0 month	VACV B5R	22	22	54.9462	54.9462	42	0	1	1	0
MPXV B6R, VACV B5R	Vaccine cohort A - 0 month	VACV B5R	Vaccine cohort A - 1 month	VACV B5R	22	22	54.9462	732.526	41.7895	-4.15713	0.000156	0.10608	-0.974366
MPXV B6R, VACV B5R	Vaccine cohort A - 0 month	VACV B5R	Vaccine cohort A - 2 month	VACV B5R	22	22	54.9462	4047.57	34.3378	-8.09114	1.82e-09	1.2376e-06	-5.90742
MPXV B6R, VACV B5R	Vaccine cohort A - 0 month	VACV B5R	Vaccine cohort B - 9 month	VACV B5R	22	30	54.9462	353.519	29.9686	-3.70522	0.000853	0.58004	-0.236542
MPXV B6R, VACV B5R	Vaccine cohort A - 1 month	VACV B5R	MPXV-infected - 10 month	MPXV B6R	22	18	732.526	1901.65	33.4693	-1.92674	0.0625	1	0
MPXV B6R, VACV B5R	Vaccine cohort A - 1 month	VACV B5R	MPXV-infected - 2-6 month	MPXV B6R	22	9	732.526	2669.84	20.0556	-1.98697	0.0608	1	0
MPXV B6R, VACV B5R	Vaccine cohort A - 1 month	VACV B5R	Vaccine cohort A - 2 month	MPXV B6R	22	22	732.526	3099.14	36.1119	-2.84569	0.00726	1	0
MPXV B6R, VACV B5R	Vaccine cohort A - 1 month	VACV B5R	Vaccine cohort B - 9 month	MPXV B6R	22	30	732.526	285.015	32.8423	1.95912	0.0586	1	0
MPXV B6R, VACV B5R	Vaccine cohort A - 1 month	VACV B5R	MPXV-infected - 10 month	VACV B5R	22	18	732.526	1419.53	32.4412	-1.35681	0.184	1	0
MPXV B6R, VACV B5R	Vaccine cohort A - 1 month	VACV B5R	MPXV-infected - 2-6 month	VACV B5R	22	9	732.526	2225.7	19.7416	-1.69212	0.106	1	0
MPXV B6R, VACV B5R	Vaccine cohort A - 1 month	VACV B5R	Vaccine cohort A - 1 month	VACV B5R	22	22	732.526	732.526	42	0	1	1	0
MPXV B6R, VACV B5R	Vaccine cohort A - 1 month	VACV B5R	Vaccine cohort A - 2 month	VACV B5R	22	22	732.526	4047.57	35.8209	-3.38627	0.00173	1	0
MPXV B6R, VACV B5R	Vaccine cohort A - 1 month	VACV B5R	Vaccine cohort B - 9 month	VACV B5R	22	30	732.526	353.519	31.2755	1.53636	0.135	1	0
MPXV B6R, VACV B5R	Vaccine cohort A - 2 month	VACV B5R	MPXV-infected - 10 month	MPXV B6R	22	18	4047.57	1901.65	37.9506	2.02381	0.0501	1	0
MPXV B6R, VACV B5R	Vaccine cohort A - 2 month	VACV B5R	MPXV-infected - 2-6 month	MPXV B6R	22	9	4047.57	2669.84	13.1778	0.738097	0.473	1	0
MPXV B6R, VACV B5R	Vaccine cohort A - 2 month	VACV B5R	Vaccine cohort B - 9 month	MPXV B6R	22	30	4047.57	285.015	44.7144	7.46531	2.17e-09	1.4756e-06	-5.83103
MPXV B6R, VACV B5R	Vaccine cohort A - 2 month	VACV B5R	MPXV-infected - 10 month	VACV B5R	22	18	4047.57	1419.53	37.9777	2.88481	0.00642	1	0
MPXV B6R, VACV B5R	Vaccine cohort A - 2 month	VACV B5R	MPXV-infected - 2-6 month	VACV B5R	22	9	4047.57	2225.7	13.0161	1.04822	0.314	1	0
MPXV B6R, VACV B5R	Vaccine cohort A - 2 month	VACV B5R	Vaccine cohort A - 2 month	VACV B5R	22	22	4047.57	4047.57	42	0	1	1	0
MPXV B6R, VACV B5R	Vaccine cohort A - 2 month	VACV B5R	Vaccine cohort B - 9 month	VACV B5R	22	30	4047.57	353.519	42.5964	7.06598	1.09e-08	7.412e-06	-5.13006
MPXV B6R, VACV B5R	Vaccine cohort B - 9 month	VACV B5R	MPXV-infected - 10 month	MPXV B6R	30	18	353.519	1901.65	37.9013	-5.08754	1.02e-05	0.006936	-2.15889
MPXV B6R, VACV B5R	Vaccine cohort B - 9 month	VACV B5R	MPXV-infected - 2-6 month	MPXV B6R	30	9	353.519	2669.84	11.0951	-3.76836	0.00306	1	0
MPXV B6R, VACV B5R	Vaccine cohort B - 9 month	VACV B5R	MPXV-infected - 10 month	VACV B5R	30	18	353.519	1419.53	39.6264	-4.35317	9.17e-05	0.062356	-1.20512
MPXV B6R, VACV B5R	Vaccine cohort B - 9 month	VACV B5R	MPXV-infected - 2-6 month	VACV B5R	30	9	353.519	2225.7	10.996	-3.38426	0.0061	1	0
MPXV B6R, VACV B5R	Vaccine cohort B - 9 month	VACV B5R	Vaccine cohort B - 9 month	VACV B5R	30	30	353.519	353.519	58	0	1	1	0
MPXV B6R, VACV B5R	pediatric	VACV B5R	MPXV-infected - 10 month	MPXV B6R	68	18	9.40555	1901.65	32.5486	-17.5399	3.77e-18	2.5636e-15	-14.5911
MPXV B6R, VACV B5R	pediatric	VACV B5R	MPXV-infected - 2-6 month	MPXV B6R	68	9	9.40555	2669.84	9.84492	-10.8682	8.43e-07	0.00057324	-3.24166
MPXV B6R, VACV B5R	pediatric	VACV B5R	Vaccine cohort A - 0 month	MPXV B6R	68	22	9.40555	51.3135	26.294	-3.41216	0.0021	1	0
MPXV B6R, VACV B5R	pediatric	VACV B5R	Vaccine cohort A - 1 month	MPXV B6R	68	22	9.40555	599.332	27.1083	-8.88349	1.63e-09	1.1084e-06	-5.9553
MPXV B6R, VACV B5R	pediatric	VACV B5R	Vaccine cohort A - 2 month	MPXV B6R	68	22	9.40555	3099.14	36.8526	-18.0311	7.16e-20	4.8688e-17	-16.3126
MPXV B6R, VACV B5R	pediatric	VACV B5R	Vaccine cohort B - 9 month	MPXV B6R	68	30	9.40555	285.015	59.8172	-12.1652	8.07e-18	5.4876e-15	-14.2606
MPXV B6R, VACV B5R	pediatric	VACV B5R	rubella IgG+	MPXV B6R	68	111	9.40555	16.3437	111.722	-2.92174	0.00421	1	0
MPXV B6R, VACV B5R	pediatric	VACV B5R	MPXV-infected - 10 month	VACV B5R	68	18	9.40555	1419.53	34.6521	-17.2863	1.3e-18	8.84e-16	-15.0535
MPXV B6R, VACV B5R	pediatric	VACV B5R	MPXV-infected - 2-6 month	VACV B5R	68	9	9.40555	2225.7	9.78593	-10.3713	1.36e-06	0.0009248	-3.03395
MPXV B6R, VACV B5R	pediatric	VACV B5R	Vaccine cohort A - 0 month	VACV B5R	68	22	9.40555	54.9462	26.6244	-3.64354	0.00114	0.7752	-0.110586
MPXV B6R, VACV B5R	pediatric	VACV B5R	Vaccine cohort A - 1 month	VACV B5R	68	22	9.40555	732.526	27.5147	-9.56958	3e-10	2.04e-07	-6.69037
MPXV B6R, VACV B5R	pediatric	VACV B5R	Vaccine cohort A - 2 month	VACV B5R	68	22	9.40555	4047.57	37.3129	-19.0554	8.03e-21	5.4604e-18	-17.2628
MPXV B6R, VACV B5R	pediatric	VACV B5R	Vaccine cohort B - 9 month	VACV B5R	68	30	9.40555	353.519	64.3094	-13.5774	1.49e-20	1.0132e-17	-16.9943
MPXV B6R, VACV B5R	pediatric	VACV B5R	pediatric	VACV B5R	68	68	9.40555	9.40555	134	0	1	1	0
MPXV B6R, VACV B5R	pediatric	VACV B5R	rubella IgG+	VACV B5R	68	111	9.40555	16.7045	113.08	-3.02483	0.00308	1	0
MPXV B6R, VACV B5R	rubella IgG+	VACV B5R	MPXV-infected - 10 month	MPXV B6R	111	18	16.7045	1901.65	22.1338	-17.3955	2.13e-14	1.4484e-11	-10.8391
MPXV B6R, VACV B5R	rubella IgG+	VACV B5R	MPXV-infected - 2-6 month	MPXV B6R	111	9	16.7045	2669.84	8.61959	-10.0963	4.57e-06	0.0031076	-2.50757
MPXV B6R, VACV B5R	rubella IgG+	VACV B5R	Vaccine cohort A - 0 month	MPXV B6R	111	22	16.7045	51.3135	22.7936	-2.3416	0.0283	1	0
MPXV B6R, VACV B5R	rubella IgG+	VACV B5R	Vaccine cohort A - 1 month	MPXV B6R	111	22	16.7045	599.332	23.0651	-7.98202	4.37e-08	2.9716e-05	-4.52701
MPXV B6R, VACV B5R	rubella IgG+	VACV B5R	Vaccine cohort A - 2 month	MPXV B6R	111	22	16.7045	3099.14	26.3117	-17.8269	3.27e-16	2.2236e-13	-12.6529
MPXV B6R, VACV B5R	rubella IgG+	VACV B5R	Vaccine cohort B - 9 month	MPXV B6R	111	30	16.7045	285.015	39.9512	-11.4775	3.19e-14	2.1692e-11	-10.6637
MPXV B6R, VACV B5R	rubella IgG+	VACV B5R	MPXV-infected - 10 month	VACV B5R	111	18	16.7045	1419.53	22.8324	-17.2025	1.45e-14	9.86e-12	-11.0061
MPXV B6R, VACV B5R	rubella IgG+	VACV B5R	MPXV-infected - 2-6 month	VACV B5R	111	9	16.7045	2225.7	8.60027	-9.58919	7.01e-06	0.0047668	-2.32177
MPXV B6R, VACV B5R	rubella IgG+	VACV B5R	Vaccine cohort A - 0 month	VACV B5R	111	22	16.7045	54.9462	22.9039	-2.5552	0.0177	1	0
MPXV B6R, VACV B5R	rubella IgG+	VACV B5R	Vaccine cohort A - 1 month	VACV B5R	111	22	16.7045	732.526	23.2004	-8.68325	9.51e-09	6.4668e-06	-5.18931
MPXV B6R, VACV B5R	rubella IgG+	VACV B5R	Vaccine cohort A - 2 month	VACV B5R	111	22	16.7045	4047.57	26.4673	-18.971	6.21e-17	4.2228e-14	-13.3744
MPXV B6R, VACV B5R	rubella IgG+	VACV B5R	Vaccine cohort B - 9 month	VACV B5R	111	30	16.7045	353.519	41.8321	-13.1581	1.84e-16	1.2512e-13	-12.9027
MPXV B6R, VACV B5R	rubella IgG+	VACV B5R	rubella IgG+	VACV B5R	111	111	16.7045	16.7045	220	0	1	1	0
MPXV E8L, VACV D8L	MPXV-infected - 10 month	MPXV E8L	MPXV-infected - 10 month	MPXV E8L	18	18	2596.41	2596.41	34	0	1	1	0
MPXV E8L, VACV D8L	MPXV-infected - 10 month	MPXV E8L	MPXV-infected - 10 month	VACV D8L	18	18	2596.41	997.244	31.7734	2.61465	0.0135	1	0
MPXV E8L, VACV D8L	MPXV-infected - 2-6 month	MPXV E8L	MPXV-infected - 10 month	MPXV E8L	9	18	5300.96	2596.41	14.5268	1.30682	0.212	1	0
MPXV E8L, VACV D8L	MPXV-infected - 2-6 month	MPXV E8L	MPXV-infected - 2-6 month	MPXV E8L	9	9	5300.96	5300.96	16	0	1	1	0
MPXV E8L, VACV D8L	MPXV-infected - 2-6 month	MPXV E8L	MPXV-infected - 10 month	VACV D8L	9	18	5300.96	997.244	11.8177	3.25857	0.00697	1	0
MPXV E8L, VACV D8L	MPXV-infected - 2-6 month	MPXV E8L	MPXV-infected - 2-6 month	VACV D8L	9	9	5300.96	2868.51	15.9166	0.904886	0.379	1	0
MPXV E8L, VACV D8L	Vaccine cohort A - 0 month	MPXV E8L	MPXV-infected - 10 month	MPXV E8L	22	18	59.6411	2596.41	37.0522	-7.8641	2.05e-09	1.394e-06	-5.85574
MPXV E8L, VACV D8L	Vaccine cohort A - 0 month	MPXV E8L	MPXV-infected - 2-6 month	MPXV E8L	22	9	59.6411	5300.96	19.2175	-7.48748	4.11e-07	0.00027948	-3.55365
MPXV E8L, VACV D8L	Vaccine cohort A - 0 month	MPXV E8L	Vaccine cohort A - 0 month	MPXV E8L	22	22	59.6411	59.6411	42	0	1	1	0
MPXV E8L, VACV D8L	Vaccine cohort A - 0 month	MPXV E8L	Vaccine cohort A - 1 month	MPXV E8L	22	22	59.6411	2710.46	41.5894	-7.41669	3.93e-09	2.6724e-06	-5.5731
MPXV E8L, VACV D8L	Vaccine cohort A - 0 month	MPXV E8L	Vaccine cohort A - 2 month	MPXV E8L	22	22	59.6411	9849.52	37.7087	-10.9457	2.89e-13	1.9652e-10	-9.70659
MPXV E8L, VACV D8L	Vaccine cohort A - 0 month	MPXV E8L	Vaccine cohort B - 9 month	MPXV E8L	22	30	59.6411	1072.98	32.5773	-6.6938	1.35e-07	9.18e-05	-4.03716
MPXV E8L, VACV D8L	Vaccine cohort A - 0 month	MPXV E8L	MPXV-infected - 10 month	VACV D8L	22	18	59.6411	997.244	32.953	-6.38182	3.17e-07	0.00021556	-3.66643
MPXV E8L, VACV D8L	Vaccine cohort A - 0 month	MPXV E8L	MPXV-infected - 2-6 month	VACV D8L	22	9	59.6411	2868.51	17.848	-6.18233	8.07e-06	0.0054876	-2.26062
MPXV E8L, VACV D8L	Vaccine cohort A - 0 month	MPXV E8L	Vaccine cohort A - 0 month	VACV D8L	22	22	59.6411	63.38	39.6084	-0.0978745	0.923	1	0
MPXV E8L, VACV D8L	Vaccine cohort A - 0 month	MPXV E8L	Vaccine cohort A - 1 month	VACV D8L	22	22	59.6411	12010.9	38.951	-11.1236	1.17e-13	7.956e-11	-10.0993
MPXV E8L, VACV D8L	Vaccine cohort A - 0 month	MPXV E8L	Vaccine cohort A - 2 month	VACV D8L	22	22	59.6411	21379.5	36.5901	-12.8273	4.15e-15	2.822e-12	-11.5494
MPXV E8L, VACV D8L	Vaccine cohort A - 0 month	MPXV E8L	Vaccine cohort B - 9 month	VACV D8L	22	30	59.6411	1662.11	30.5372	-7.86909	7.77e-09	5.2836e-06	-5.27707
MPXV E8L, VACV D8L	Vaccine cohort A - 1 month	MPXV E8L	MPXV-infected - 10 month	MPXV E8L	22	18	2710.46	2596.41	37.8426	0.0951944	0.925	1	0
MPXV E8L, VACV D8L	Vaccine cohort A - 1 month	MPXV E8L	MPXV-infected - 2-6 month	MPXV E8L	22	9	2710.46	5300.96	17.3633	-1.16263	0.261	1	0
MPXV E8L, VACV D8L	Vaccine cohort A - 1 month	MPXV E8L	Vaccine cohort A - 1 month	MPXV E8L	22	22	2710.46	2710.46	42	0	1	1	0
MPXV E8L, VACV D8L	Vaccine cohort A - 1 month	MPXV E8L	Vaccine cohort A - 2 month	MPXV E8L	22	22	2710.46	9849.52	39.599	-2.94957	0.00532	1	0
MPXV E8L, VACV D8L	Vaccine cohort A - 1 month	MPXV E8L	Vaccine cohort B - 9 month	MPXV E8L	22	30	2710.46	1072.98	34.8812	2.31616	0.0265	1	0
MPXV E8L, VACV D8L	Vaccine cohort A - 1 month	MPXV E8L	MPXV-infected - 10 month	VACV D8L	22	18	2710.46	997.244	34.6297	2.43594	0.0201	1	0
MPXV E8L, VACV D8L	Vaccine cohort A - 1 month	MPXV E8L	MPXV-infected - 2-6 month	VACV D8L	22	9	2710.46	2868.51	16.1564	-0.093656	0.927	1	0
MPXV E8L, VACV D8L	Vaccine cohort A - 1 month	MPXV E8L	Vaccine cohort A - 1 month	VACV D8L	22	22	2710.46	12010.9	40.6017	-3.31923	0.00191	1	0
MPXV E8L, VACV D8L	Vaccine cohort A - 1 month	MPXV E8L	Vaccine cohort A - 2 month	VACV D8L	22	22	2710.46	21379.5	38.6064	-4.81543	2.28e-05	0.015504	-1.80956
MPXV E8L, VACV D8L	Vaccine cohort A - 1 month	MPXV E8L	Vaccine cohort B - 9 month	VACV D8L	22	30	2710.46	1662.11	32.5145	1.25229	0.219	1	0
MPXV E8L, VACV D8L	Vaccine cohort A - 2 month	MPXV E8L	MPXV-infected - 10 month	MPXV E8L	22	18	9849.52	2596.41	36.723	3.36688	0.00179	1	0
MPXV E8L, VACV D8L	Vaccine cohort A - 2 month	MPXV E8L	MPXV-infected - 2-6 month	MPXV E8L	22	9	9849.52	5300.96	13.7183	1.159	0.266	1	0
MPXV E8L, VACV D8L	Vaccine cohort A - 2 month	MPXV E8L	Vaccine cohort A - 2 month	MPXV E8L	22	22	9849.52	9849.52	42	0	1	1	0
MPXV E8L, VACV D8L	Vaccine cohort A - 2 month	MPXV E8L	Vaccine cohort B - 9 month	MPXV E8L	22	30	9849.52	1072.98	41.8046	6.59655	5.62e-08	3.8216e-05	-4.41775
MPXV E8L, VACV D8L	Vaccine cohort A - 2 month	MPXV E8L	MPXV-infected - 10 month	VACV D8L	22	18	9849.52	997.244	37.7353	6.57397	9.63e-08	6.5484e-05	-4.18386
MPXV E8L, VACV D8L	Vaccine cohort A - 2 month	MPXV E8L	MPXV-infected - 2-6 month	VACV D8L	22	9	9849.52	2868.51	12.9351	2.18396	0.048	1	0
MPXV E8L, VACV D8L	Vaccine cohort A - 2 month	MPXV E8L	Vaccine cohort A - 2 month	VACV D8L	22	22	9849.52	21379.5	41.877	-2.09516	0.0422	1	0
MPXV E8L, VACV D8L	Vaccine cohort A - 2 month	MPXV E8L	Vaccine cohort B - 9 month	VACV D8L	22	30	9849.52	1662.11	38.8487	5.48135	2.75e-06	0.00187	-2.72816
MPXV E8L, VACV D8L	Vaccine cohort B - 9 month	MPXV E8L	MPXV-infected - 10 month	MPXV E8L	30	18	1072.98	2596.41	32.8637	-2.49422	0.0178	1	0
MPXV E8L, VACV D8L	Vaccine cohort B - 9 month	MPXV E8L	MPXV-infected - 2-6 month	MPXV E8L	30	9	1072.98	5300.96	11.2371	-3.16687	0.00875	1	0
MPXV E8L, VACV D8L	Vaccine cohort B - 9 month	MPXV E8L	Vaccine cohort B - 9 month	MPXV E8L	30	30	1072.98	1072.98	58	0	1	1	0
MPXV E8L, VACV D8L	Vaccine cohort B - 9 month	MPXV E8L	MPXV-infected - 10 month	VACV D8L	30	18	1072.98	997.244	40.5406	0.243919	0.809	1	0
MPXV E8L, VACV D8L	Vaccine cohort B - 9 month	MPXV E8L	MPXV-infected - 2-6 month	VACV D8L	30	9	1072.98	2868.51	10.7827	-1.83309	0.0945	1	0
MPXV E8L, VACV D8L	Vaccine cohort B - 9 month	MPXV E8L	Vaccine cohort B - 9 month	VACV D8L	30	30	1072.98	1662.11	57.3999	-1.60792	0.113	1	0
MPXV E8L, VACV D8L	pediatric	MPXV E8L	MPXV-infected - 10 month	MPXV E8L	68	18	51.4133	2596.41	31.8695	-11.4052	8.74e-13	5.9432e-10	-9.22598
MPXV E8L, VACV D8L	pediatric	MPXV E8L	MPXV-infected - 2-6 month	MPXV E8L	68	9	51.4133	5300.96	10.6793	-9.32442	1.85e-06	0.001258	-2.90032
MPXV E8L, VACV D8L	pediatric	MPXV E8L	Vaccine cohort A - 0 month	MPXV E8L	68	22	51.4133	59.6411	31.2776	-0.350764	0.728	1	0
MPXV E8L, VACV D8L	pediatric	MPXV E8L	Vaccine cohort A - 1 month	MPXV E8L	68	22	51.4133	2710.46	33.6466	-10.1433	9.1e-12	6.188e-09	-8.20845
MPXV E8L, VACV D8L	pediatric	MPXV E8L	Vaccine cohort A - 2 month	MPXV E8L	68	22	51.4133	9849.52	42.2219	-16.166	1.08e-19	7.344e-17	-16.1341
MPXV E8L, VACV D8L	pediatric	MPXV E8L	Vaccine cohort B - 9 month	MPXV E8L	68	30	51.4133	1072.98	74.4811	-11.1402	1.59e-17	1.0812e-14	-13.9661
MPXV E8L, VACV D8L	pediatric	MPXV E8L	pediatric	MPXV E8L	68	68	51.4133	51.4133	134	0	1	1	0
MPXV E8L, VACV D8L	pediatric	MPXV E8L	rubella IgG+	MPXV E8L	68	111	51.4133	61.9187	144.913	-0.790615	0.43	1	0
MPXV E8L, VACV D8L	pediatric	MPXV E8L	MPXV-infected - 10 month	VACV D8L	68	18	51.4133	997.244	42.9981	-10.3047	3.45e-13	2.346e-10	-9.62967
MPXV E8L, VACV D8L	pediatric	MPXV E8L	MPXV-infected - 2-6 month	VACV D8L	68	9	51.4133	2868.51	10.2991	-7.59346	1.57e-05	0.010676	-1.97159
MPXV E8L, VACV D8L	pediatric	MPXV E8L	Vaccine cohort A - 0 month	VACV D8L	68	22	51.4133	63.38	27.1063	-0.399796	0.692	1	0
MPXV E8L, VACV D8L	pediatric	MPXV E8L	Vaccine cohort A - 1 month	VACV D8L	68	22	51.4133	12010.9	39.644	-16.0493	6.13e-19	4.1684e-16	-15.38
MPXV E8L, VACV D8L	pediatric	MPXV E8L	Vaccine cohort A - 2 month	VACV D8L	68	22	51.4133	21379.5	44.6632	-19.2374	3.06e-23	2.0808e-20	-19.6818
MPXV E8L, VACV D8L	pediatric	MPXV E8L	Vaccine cohort B - 9 month	VACV D8L	68	30	51.4133	1662.11	81.2475	-13.4479	2.29e-22	1.5572e-19	-18.8077
MPXV E8L, VACV D8L	pediatric	MPXV E8L	pediatric	VACV D8L	68	68	51.4133	16.6618	118.024	5.08711	1.39e-06	0.0009452	-3.02448
MPXV E8L, VACV D8L	pediatric	MPXV E8L	rubella IgG+	VACV D8L	68	111	51.4133	20.8946	112.3	4.24741	4.48e-05	0.030464	-1.51621
MPXV E8L, VACV D8L	rubella IgG+	MPXV E8L	MPXV-infected - 10 month	MPXV E8L	111	18	61.9187	2596.41	26.5801	-11.4513	8.82e-12	5.9976e-09	-8.22202
MPXV E8L, VACV D8L	rubella IgG+	MPXV E8L	MPXV-infected - 2-6 month	MPXV E8L	111	9	61.9187	5300.96	9.7045	-9.17223	4.32e-06	0.0029376	-2.53201
MPXV E8L, VACV D8L	rubella IgG+	MPXV E8L	Vaccine cohort A - 0 month	MPXV E8L	111	22	61.9187	59.6411	27.6263	0.0916251	0.928	1	0
MPXV E8L, VACV D8L	rubella IgG+	MPXV E8L	Vaccine cohort A - 1 month	MPXV E8L	111	22	61.9187	2710.46	29.173	-10.0644	5.35e-11	3.638e-08	-7.43914
MPXV E8L, VACV D8L	rubella IgG+	MPXV E8L	Vaccine cohort A - 2 month	MPXV E8L	111	22	61.9187	9849.52	34.9667	-16.5459	4.11e-18	2.7948e-15	-14.5536
MPXV E8L, VACV D8L	rubella IgG+	MPXV E8L	Vaccine cohort B - 9 month	MPXV E8L	111	30	61.9187	1072.98	63.3807	-11.4026	5.35e-17	3.638e-14	-13.4391
MPXV E8L, VACV D8L	rubella IgG+	MPXV E8L	rubella IgG+	MPXV E8L	111	111	61.9187	61.9187	220	0	1	1	0
MPXV E8L, VACV D8L	rubella IgG+	MPXV E8L	MPXV-infected - 10 month	VACV D8L	111	18	61.9187	997.244	34.2985	-10.431	3.53e-12	2.4004e-09	-8.61972
MPXV E8L, VACV D8L	rubella IgG+	MPXV E8L	MPXV-infected - 2-6 month	VACV D8L	111	9	61.9187	2868.51	9.46576	-7.39983	3.13e-05	0.021284	-1.67195
MPXV E8L, VACV D8L	rubella IgG+	MPXV E8L	Vaccine cohort A - 0 month	VACV D8L	111	22	61.9187	63.38	24.9325	-0.0455611	0.964	1	0
MPXV E8L, VACV D8L	rubella IgG+	MPXV E8L	Vaccine cohort A - 1 month	VACV D8L	111	22	61.9187	12010.9	33.1842	-16.3613	1.89e-17	1.2852e-14	-13.891
MPXV E8L, VACV D8L	rubella IgG+	MPXV E8L	Vaccine cohort A - 2 month	VACV D8L	111	22	61.9187	21379.5	36.6966	-19.8768	3.09e-21	2.1012e-18	-17.6775
MPXV E8L, VACV D8L	rubella IgG+	MPXV E8L	Vaccine cohort B - 9 month	VACV D8L	111	30	61.9187	1662.11	71.2953	-14.0286	3.41e-22	2.3188e-19	-18.6347
MPXV E8L, VACV D8L	rubella IgG+	MPXV E8L	rubella IgG+	VACV D8L	111	111	61.9187	20.8946	200.394	5.9682	1.07e-08	7.276e-06	-5.13811
MPXV E8L, VACV D8L	MPXV-infected - 10 month	VACV D8L	MPXV-infected - 10 month	VACV D8L	18	18	997.244	997.244	34	0	1	1	0
MPXV E8L, VACV D8L	MPXV-infected - 2-6 month	VACV D8L	MPXV-infected - 10 month	MPXV E8L	9	18	2868.51	2596.41	13.6719	0.173064	0.865	1	0
MPXV E8L, VACV D8L	MPXV-infected - 2-6 month	VACV D8L	MPXV-infected - 10 month	VACV D8L	9	18	2868.51	997.244	11.2971	1.94138	0.0776	1	0
MPXV E8L, VACV D8L	MPXV-infected - 2-6 month	VACV D8L	MPXV-infected - 2-6 month	VACV D8L	9	9	2868.51	2868.51	16	0	1	1	0
MPXV E8L, VACV D8L	Vaccine cohort A - 0 month	VACV D8L	MPXV-infected - 10 month	MPXV E8L	22	18	63.38	2596.41	33.2985	-6.51171	2.07e-07	0.00014076	-3.85152
MPXV E8L, VACV D8L	Vaccine cohort A - 0 month	VACV D8L	MPXV-infected - 2-6 month	MPXV E8L	22	9	63.38	5300.96	24.3765	-6.56946	7.91e-07	0.00053788	-3.26931
MPXV E8L, VACV D8L	Vaccine cohort A - 0 month	VACV D8L	Vaccine cohort A - 1 month	MPXV E8L	22	22	63.38	2710.46	37.7198	-6.26272	2.56e-07	0.00017408	-3.75925
MPXV E8L, VACV D8L	Vaccine cohort A - 0 month	VACV D8L	Vaccine cohort A - 2 month	MPXV E8L	22	22	63.38	9849.52	32.5604	-9.02643	2.23e-10	1.5164e-07	-6.81919
MPXV E8L, VACV D8L	Vaccine cohort A - 0 month	VACV D8L	Vaccine cohort B - 9 month	MPXV E8L	22	30	63.38	1072.98	28.1511	-5.33481	1.09e-05	0.007412	-2.13006
MPXV E8L, VACV D8L	Vaccine cohort A - 0 month	VACV D8L	MPXV-infected - 10 month	VACV D8L	22	18	63.38	997.244	28.982	-5.12075	1.82e-05	0.012376	-1.90742
MPXV E8L, VACV D8L	Vaccine cohort A - 0 month	VACV D8L	MPXV-infected - 2-6 month	VACV D8L	22	9	63.38	2868.51	22.8923	-5.46117	1.52e-05	0.010336	-1.98565
MPXV E8L, VACV D8L	Vaccine cohort A - 0 month	VACV D8L	Vaccine cohort A - 0 month	VACV D8L	22	22	63.38	63.38	42	0	1	1	0
MPXV E8L, VACV D8L	Vaccine cohort A - 0 month	VACV D8L	Vaccine cohort A - 1 month	VACV D8L	22	22	63.38	12010.9	33.8227	-9.23773	8.97e-11	6.0996e-08	-7.2147
MPXV E8L, VACV D8L	Vaccine cohort A - 0 month	VACV D8L	Vaccine cohort A - 2 month	VACV D8L	22	22	63.38	21379.5	31.5415	-10.5386	7.35e-12	4.998e-09	-8.3012
MPXV E8L, VACV D8L	Vaccine cohort A - 0 month	VACV D8L	Vaccine cohort B - 9 month	VACV D8L	22	30	63.38	1662.11	26.8398	-6.24476	1.14e-06	0.0007752	-3.11059
MPXV E8L, VACV D8L	Vaccine cohort A - 1 month	VACV D8L	MPXV-infected - 10 month	MPXV E8L	22	18	12010.9	2596.41	37.4369	3.7525	0.000593	0.40324	-0.394436
MPXV E8L, VACV D8L	Vaccine cohort A - 1 month	VACV D8L	MPXV-infected - 2-6 month	MPXV E8L	22	9	12010.9	5300.96	14.4996	1.50458	0.154	1	0
MPXV E8L, VACV D8L	Vaccine cohort A - 1 month	VACV D8L	Vaccine cohort A - 2 month	MPXV E8L	22	22	12010.9	9849.52	41.831	0.505491	0.616	1	0
MPXV E8L, VACV D8L	Vaccine cohort A - 1 month	VACV D8L	Vaccine cohort B - 9 month	MPXV E8L	22	30	12010.9	1072.98	39.9621	6.89426	2.65e-08	1.802e-05	-4.74425
MPXV E8L, VACV D8L	Vaccine cohort A - 1 month	VACV D8L	MPXV-infected - 10 month	VACV D8L	22	18	12010.9	997.244	37.221	6.87165	4.08e-08	2.7744e-05	-4.55683
MPXV E8L, VACV D8L	Vaccine cohort A - 1 month	VACV D8L	MPXV-infected - 2-6 month	VACV D8L	22	9	12010.9	2868.51	13.6168	2.49716	0.026	1	0
MPXV E8L, VACV D8L	Vaccine cohort A - 1 month	VACV D8L	Vaccine cohort A - 1 month	VACV D8L	22	22	12010.9	12010.9	42	0	1	1	0
MPXV E8L, VACV D8L	Vaccine cohort A - 1 month	VACV D8L	Vaccine cohort A - 2 month	VACV D8L	22	22	12010.9	21379.5	41.4294	-1.50588	0.14	1	0
MPXV E8L, VACV D8L	Vaccine cohort A - 1 month	VACV D8L	Vaccine cohort B - 9 month	VACV D8L	22	30	12010.9	1662.11	37.0853	5.82778	1.07e-06	0.0007276	-3.13811
MPXV E8L, VACV D8L	Vaccine cohort A - 2 month	VACV D8L	MPXV-infected - 10 month	MPXV E8L	22	18	21379.5	2596.41	35.924	5.45449	3.75e-06	0.00255	-2.59346
MPXV E8L, VACV D8L	Vaccine cohort A - 2 month	VACV D8L	MPXV-infected - 2-6 month	MPXV E8L	22	9	21379.5	5300.96	13.122	2.64338	0.0201	1	0
MPXV E8L, VACV D8L	Vaccine cohort A - 2 month	VACV D8L	Vaccine cohort B - 9 month	MPXV E8L	22	30	21379.5	1072.98	43.3609	9.21006	9.12e-12	6.2016e-09	-8.2075
MPXV E8L, VACV D8L	Vaccine cohort A - 2 month	VACV D8L	MPXV-infected - 10 month	VACV D8L	22	18	21379.5	997.244	37.9644	9.08045	4.68e-11	3.1824e-08	-7.49725
MPXV E8L, VACV D8L	Vaccine cohort A - 2 month	VACV D8L	MPXV-infected - 2-6 month	VACV D8L	22	9	21379.5	2868.51	12.417	3.59806	0.00347	1	0
MPXV E8L, VACV D8L	Vaccine cohort A - 2 month	VACV D8L	Vaccine cohort A - 2 month	VACV D8L	22	22	21379.5	21379.5	42	0	1	1	0
MPXV E8L, VACV D8L	Vaccine cohort A - 2 month	VACV D8L	Vaccine cohort B - 9 month	VACV D8L	22	30	21379.5	1662.11	40.4035	8.16123	4.44e-10	3.0192e-07	-6.52011
MPXV E8L, VACV D8L	Vaccine cohort B - 9 month	VACV D8L	MPXV-infected - 10 month	MPXV E8L	30	18	1662.11	2596.41	30.2373	-1.29876	0.204	1	0
MPXV E8L, VACV D8L	Vaccine cohort B - 9 month	VACV D8L	MPXV-infected - 2-6 month	MPXV E8L	30	9	1662.11	5300.96	10.6136	-2.33427	0.0404	1	0
MPXV E8L, VACV D8L	Vaccine cohort B - 9 month	VACV D8L	MPXV-infected - 10 month	VACV D8L	30	18	1662.11	997.244	37.649	1.77861	0.0834	1	0
MPXV E8L, VACV D8L	Vaccine cohort B - 9 month	VACV D8L	MPXV-infected - 2-6 month	VACV D8L	30	9	1662.11	2868.51	10.2484	-1.03093	0.326	1	0
MPXV E8L, VACV D8L	Vaccine cohort B - 9 month	VACV D8L	Vaccine cohort B - 9 month	VACV D8L	30	30	1662.11	1662.11	58	0	1	1	0
MPXV E8L, VACV D8L	pediatric	VACV D8L	MPXV-infected - 10 month	MPXV E8L	68	18	16.6618	2596.41	23.5935	-15.9496	3.91e-14	2.6588e-11	-10.5753
MPXV E8L, VACV D8L	pediatric	VACV D8L	MPXV-infected - 2-6 month	MPXV E8L	68	9	16.6618	5300.96	9.19774	-12.0388	6.16e-07	0.00041888	-3.37791
MPXV E8L, VACV D8L	pediatric	VACV D8L	Vaccine cohort A - 0 month	MPXV E8L	68	22	16.6618	59.6411	25.6213	-3.17756	0.00385	1	0
MPXV E8L, VACV D8L	pediatric	VACV D8L	Vaccine cohort A - 1 month	MPXV E8L	68	22	16.6618	2710.46	26.675	-13.8709	1.03e-13	7.004e-11	-10.1547
MPXV E8L, VACV D8L	pediatric	VACV D8L	Vaccine cohort A - 2 month	MPXV E8L	68	22	16.6618	9849.52	30.5574	-21.5595	4.84e-20	3.2912e-17	-16.4826
MPXV E8L, VACV D8L	pediatric	VACV D8L	Vaccine cohort B - 9 month	MPXV E8L	68	30	16.6618	1072.98	51.9652	-17.5485	1.72e-23	1.1696e-20	-19.932
MPXV E8L, VACV D8L	pediatric	VACV D8L	rubella IgG+	MPXV E8L	68	111	16.6618	61.9187	175.938	-6.80125	1.56e-10	1.0608e-07	-6.97437
MPXV E8L, VACV D8L	pediatric	VACV D8L	MPXV-infected - 10 month	VACV D8L	68	18	16.6618	997.244	28.6707	-16.0812	6.97e-16	4.7396e-13	-12.3243
MPXV E8L, VACV D8L	pediatric	VACV D8L	MPXV-infected - 2-6 month	VACV D8L	68	9	16.6618	2868.51	9.03192	-10.0497	3.34e-06	0.0022712	-2.64374
MPXV E8L, VACV D8L	pediatric	VACV D8L	Vaccine cohort A - 0 month	VACV D8L	68	22	16.6618	63.38	23.7654	-2.64111	0.0144	1	0
MPXV E8L, VACV D8L	pediatric	VACV D8L	Vaccine cohort A - 1 month	VACV D8L	68	22	16.6618	12010.9	29.3727	-21.0831	2.76e-19	1.8768e-16	-15.7266
MPXV E8L, VACV D8L	pediatric	VACV D8L	Vaccine cohort A - 2 month	VACV D8L	68	22	16.6618	21379.5	31.6997	-25.2707	1.42e-22	9.656e-20	-19.0152
MPXV E8L, VACV D8L	pediatric	VACV D8L	Vaccine cohort B - 9 month	VACV D8L	68	30	16.6618	1662.11	56.9865	-20.8444	2.43e-28	1.6524e-25	-24.7819
MPXV E8L, VACV D8L	pediatric	VACV D8L	pediatric	VACV D8L	68	68	16.6618	16.6618	134	0	1	1	0
MPXV E8L, VACV D8L	pediatric	VACV D8L	rubella IgG+	VACV D8L	68	111	16.6618	20.8946	151.694	-1.38049	0.169	1	0
MPXV E8L, VACV D8L	rubella IgG+	VACV D8L	MPXV-infected - 10 month	MPXV E8L	111	18	20.8946	2596.41	21.8162	-15.5577	2.73e-13	1.8564e-10	-9.73133
MPXV E8L, VACV D8L	rubella IgG+	VACV D8L	MPXV-infected - 2-6 month	MPXV E8L	111	9	20.8946	5300.96	8.87357	-11.6713	1.1e-06	0.000748	-3.1261
MPXV E8L, VACV D8L	rubella IgG+	VACV D8L	Vaccine cohort A - 0 month	MPXV E8L	111	22	20.8946	59.6411	24.3849	-2.64759	0.014	1	0
MPXV E8L, VACV D8L	rubella IgG+	VACV D8L	Vaccine cohort A - 1 month	MPXV E8L	111	22	20.8946	2710.46	25.1573	-13.4616	5.33e-13	3.6244e-10	-9.44076
MPXV E8L, VACV D8L	rubella IgG+	VACV D8L	Vaccine cohort A - 2 month	MPXV E8L	111	22	20.8946	9849.52	28.0194	-21.3018	7.57e-19	5.1476e-16	-15.2884
MPXV E8L, VACV D8L	rubella IgG+	VACV D8L	Vaccine cohort B - 9 month	MPXV E8L	111	30	20.8946	1072.98	46.4741	-17.2372	8.07e-22	5.4876e-19	-18.2606
MPXV E8L, VACV D8L	rubella IgG+	VACV D8L	MPXV-infected - 10 month	VACV D8L	111	18	20.8946	997.244	25.5582	-15.6994	1.23e-14	8.364e-12	-11.0776
MPXV E8L, VACV D8L	rubella IgG+	VACV D8L	MPXV-infected - 2-6 month	VACV D8L	111	9	20.8946	2868.51	8.75325	-9.68416	5.71e-06	0.0038828	-2.41085
MPXV E8L, VACV D8L	rubella IgG+	VACV D8L	Vaccine cohort A - 0 month	VACV D8L	111	22	20.8946	63.38	23.0262	-2.21149	0.0372	1	0
MPXV E8L, VACV D8L	rubella IgG+	VACV D8L	Vaccine cohort A - 1 month	VACV D8L	111	22	20.8946	12010.9	27.1426	-20.8026	3.27e-18	2.2236e-15	-14.6529
MPXV E8L, VACV D8L	rubella IgG+	VACV D8L	Vaccine cohort A - 2 month	VACV D8L	111	22	20.8946	21379.5	28.8687	-25.1254	3.61e-21	2.4548e-18	-17.61
MPXV E8L, VACV D8L	rubella IgG+	VACV D8L	Vaccine cohort B - 9 month	VACV D8L	111	30	20.8946	1662.11	50.6885	-20.7139	2.15e-26	1.462e-23	-22.8351
MPXV E8L, VACV D8L	rubella IgG+	VACV D8L	rubella IgG+	VACV D8L	111	111	20.8946	20.8946	220	0	1	1	0
MPXV M1R, VACV L1R	MPXV-infected - 10 month	MPXV M1R	MPXV-infected - 10 month	MPXV M1R	18	18	120.252	120.252	34	0	1	1	0
MPXV M1R, VACV L1R	MPXV-infected - 10 month	MPXV M1R	MPXV-infected - 10 month	VACV L1R	18	18	120.252	131.595	33.9951	-0.183324	0.856	1	0
MPXV M1R, VACV L1R	MPXV-infected - 2-6 month	MPXV M1R	MPXV-infected - 10 month	MPXV M1R	9	18	227.222	120.252	15.2507	1.00812	0.329	1	0
MPXV M1R, VACV L1R	MPXV-infected - 2-6 month	MPXV M1R	MPXV-infected - 2-6 month	MPXV M1R	9	9	227.222	227.222	16	0	1	1	0
MPXV M1R, VACV L1R	MPXV-infected - 2-6 month	MPXV M1R	MPXV-infected - 10 month	VACV L1R	9	18	227.222	131.595	15.0899	0.868467	0.399	1	0
MPXV M1R, VACV L1R	MPXV-infected - 2-6 month	MPXV M1R	MPXV-infected - 2-6 month	VACV L1R	9	9	227.222	251.139	15.9821	-0.132401	0.896	1	0
MPXV M1R, VACV L1R	Vaccine cohort A - 0 month	MPXV M1R	MPXV-infected - 10 month	MPXV M1R	22	18	39.9955	120.252	33.3751	-2.50299	0.0174	1	0
MPXV M1R, VACV L1R	Vaccine cohort A - 0 month	MPXV M1R	MPXV-infected - 2-6 month	MPXV M1R	22	9	39.9955	227.222	12.3384	-2.94818	0.0119	1	0
MPXV M1R, VACV L1R	Vaccine cohort A - 0 month	MPXV M1R	Vaccine cohort A - 0 month	MPXV M1R	22	22	39.9955	39.9955	42	0	1	1	0
MPXV M1R, VACV L1R	Vaccine cohort A - 0 month	MPXV M1R	Vaccine cohort A - 1 month	MPXV M1R	22	22	39.9955	231.653	39.2421	-3.9933	0.000277	0.18836	-0.725011
MPXV M1R, VACV L1R	Vaccine cohort A - 0 month	MPXV M1R	Vaccine cohort A - 2 month	MPXV M1R	22	22	39.9955	656.977	41.7392	-7.71049	1.48e-09	1.0064e-06	-5.99723
MPXV M1R, VACV L1R	Vaccine cohort A - 0 month	MPXV M1R	Vaccine cohort B - 9 month	MPXV M1R	22	30	39.9955	118.329	47.1408	-2.9938	0.00438	1	0
MPXV M1R, VACV L1R	Vaccine cohort A - 0 month	MPXV M1R	MPXV-infected - 10 month	VACV L1R	22	18	39.9955	131.595	33.6179	-2.72841	0.01	1	0
MPXV M1R, VACV L1R	Vaccine cohort A - 0 month	MPXV M1R	MPXV-infected - 2-6 month	VACV L1R	22	9	39.9955	251.139	12.0503	-3.03549	0.0103	1	0
MPXV M1R, VACV L1R	Vaccine cohort A - 0 month	MPXV M1R	Vaccine cohort A - 0 month	VACV L1R	22	22	39.9955	45.9843	41.9661	-0.364745	0.717	1	0
MPXV M1R, VACV L1R	Vaccine cohort A - 0 month	MPXV M1R	Vaccine cohort A - 1 month	VACV L1R	22	22	39.9955	312.535	39.4638	-4.71087	3.04e-05	0.020672	-1.68462
MPXV M1R, VACV L1R	Vaccine cohort A - 0 month	MPXV M1R	Vaccine cohort A - 2 month	VACV L1R	22	22	39.9955	869.384	41.6513	-8.53103	1.1e-10	7.48e-08	-7.1261
MPXV M1R, VACV L1R	Vaccine cohort A - 0 month	MPXV M1R	Vaccine cohort B - 9 month	VACV L1R	22	30	39.9955	139.65	46.1034	-3.52025	0.000983	0.66844	-0.174938
MPXV M1R, VACV L1R	Vaccine cohort A - 1 month	MPXV M1R	MPXV-infected - 10 month	MPXV M1R	22	18	231.653	120.252	37.5805	1.32539	0.193	1	0
MPXV M1R, VACV L1R	Vaccine cohort A - 1 month	MPXV M1R	MPXV-infected - 2-6 month	MPXV M1R	22	9	231.653	227.222	15.5033	0.0305926	0.976	1	0
MPXV M1R, VACV L1R	Vaccine cohort A - 1 month	MPXV M1R	Vaccine cohort A - 1 month	MPXV M1R	22	22	231.653	231.653	42	0	1	1	0
MPXV M1R, VACV L1R	Vaccine cohort A - 1 month	MPXV M1R	Vaccine cohort A - 2 month	MPXV M1R	22	22	231.653	656.977	37.7145	-2.43638	0.0197	1	0
MPXV M1R, VACV L1R	Vaccine cohort A - 1 month	MPXV M1R	Vaccine cohort B - 9 month	MPXV M1R	22	30	231.653	118.329	39.768	1.57223	0.124	1	0
MPXV M1R, VACV L1R	Vaccine cohort A - 1 month	MPXV M1R	MPXV-infected - 10 month	VACV L1R	22	18	231.653	131.595	37.6697	1.14998	0.257	1	0
MPXV M1R, VACV L1R	Vaccine cohort A - 1 month	MPXV M1R	MPXV-infected - 2-6 month	VACV L1R	22	9	231.653	251.139	15.0234	-0.12498	0.902	1	0
MPXV M1R, VACV L1R	Vaccine cohort A - 1 month	MPXV M1R	Vaccine cohort A - 1 month	VACV L1R	22	22	231.653	312.535	41.9935	-0.609075	0.546	1	0
MPXV M1R, VACV L1R	Vaccine cohort A - 1 month	MPXV M1R	Vaccine cohort A - 2 month	VACV L1R	22	22	231.653	869.384	37.4594	-3.1039	0.00363	1	0
MPXV M1R, VACV L1R	Vaccine cohort A - 1 month	MPXV M1R	Vaccine cohort B - 9 month	VACV L1R	22	30	231.653	139.65	38.5061	1.20142	0.237	1	0
MPXV M1R, VACV L1R	Vaccine cohort A - 2 month	MPXV M1R	MPXV-infected - 10 month	MPXV M1R	22	18	656.977	120.252	31.7271	3.96934	0.000386	0.26248	-0.580904
MPXV M1R, VACV L1R	Vaccine cohort A - 2 month	MPXV M1R	MPXV-infected - 2-6 month	MPXV M1R	22	9	656.977	227.222	11.6874	1.82952	0.0929	1	0
MPXV M1R, VACV L1R	Vaccine cohort A - 2 month	MPXV M1R	Vaccine cohort A - 2 month	MPXV M1R	22	22	656.977	656.977	42	0	1	1	0
MPXV M1R, VACV L1R	Vaccine cohort A - 2 month	MPXV M1R	Vaccine cohort B - 9 month	MPXV M1R	22	30	656.977	118.329	48.6556	4.93085	9.94e-06	0.0067592	-2.1701
MPXV M1R, VACV L1R	Vaccine cohort A - 2 month	MPXV M1R	MPXV-infected - 10 month	VACV L1R	22	18	656.977	131.595	31.9781	3.78865	0.000632	0.42976	-0.366774
MPXV M1R, VACV L1R	Vaccine cohort A - 2 month	MPXV M1R	MPXV-infected - 2-6 month	VACV L1R	22	9	656.977	251.139	11.442	1.6119	0.134	1	0
MPXV M1R, VACV L1R	Vaccine cohort A - 2 month	MPXV M1R	Vaccine cohort A - 2 month	VACV L1R	22	22	656.977	869.384	41.9934	-0.809199	0.423	1	0
MPXV M1R, VACV L1R	Vaccine cohort A - 2 month	MPXV M1R	Vaccine cohort B - 9 month	VACV L1R	22	30	656.977	139.65	47.8663	4.55155	3.66e-05	0.024888	-1.60401
MPXV M1R, VACV L1R	Vaccine cohort B - 9 month	MPXV M1R	MPXV-infected - 10 month	MPXV M1R	30	18	118.329	120.252	33.139	-0.0377281	0.97	1	0
MPXV M1R, VACV L1R	Vaccine cohort B - 9 month	MPXV M1R	MPXV-infected - 2-6 month	MPXV M1R	30	9	118.329	227.222	11.714	-1.12513	0.283	1	0
MPXV M1R, VACV L1R	Vaccine cohort B - 9 month	MPXV M1R	Vaccine cohort B - 9 month	MPXV M1R	30	30	118.329	118.329	58	0	1	1	0
MPXV M1R, VACV L1R	Vaccine cohort B - 9 month	MPXV M1R	MPXV-infected - 10 month	VACV L1R	30	18	118.329	131.595	33.4662	-0.250719	0.804	1	0
MPXV M1R, VACV L1R	Vaccine cohort B - 9 month	MPXV M1R	MPXV-infected - 2-6 month	VACV L1R	30	9	118.329	251.139	11.4624	-1.26229	0.232	1	0
MPXV M1R, VACV L1R	Vaccine cohort B - 9 month	MPXV M1R	Vaccine cohort B - 9 month	VACV L1R	30	30	118.329	139.65	57.8862	-0.488003	0.627	1	0
MPXV M1R, VACV L1R	pediatric	MPXV M1R	MPXV-infected - 10 month	MPXV M1R	68	18	16.0436	120.252	19.676	-5.55025	2.08e-05	0.014144	-1.84943
MPXV M1R, VACV L1R	pediatric	MPXV M1R	MPXV-infected - 2-6 month	MPXV M1R	68	9	16.0436	227.222	8.55131	-4.9609	0.000908	0.61744	-0.209405
MPXV M1R, VACV L1R	pediatric	MPXV M1R	Vaccine cohort A - 0 month	MPXV M1R	68	22	16.0436	39.9955	26.7579	-3.2202	0.00335	1	0
MPXV M1R, VACV L1R	pediatric	MPXV M1R	Vaccine cohort A - 1 month	MPXV M1R	68	22	16.0436	231.653	24.2959	-7.35554	1.25e-07	8.5e-05	-4.07058
MPXV M1R, VACV L1R	pediatric	MPXV M1R	Vaccine cohort A - 2 month	MPXV M1R	68	22	16.0436	656.977	27.7828	-14.0263	3.95e-14	2.686e-11	-10.5709
MPXV M1R, VACV L1R	pediatric	MPXV M1R	Vaccine cohort B - 9 month	MPXV M1R	68	30	16.0436	118.329	38.3361	-7.57638	3.91e-09	2.6588e-06	-5.57531
MPXV M1R, VACV L1R	pediatric	MPXV M1R	pediatric	MPXV M1R	68	68	16.0436	16.0436	134	0	1	1	0
MPXV M1R, VACV L1R	pediatric	MPXV M1R	rubella IgG+	MPXV M1R	68	111	16.0436	25.4229	136.894	-3.80668	0.000212	0.14416	-0.841155
MPXV M1R, VACV L1R	pediatric	MPXV M1R	MPXV-infected - 10 month	VACV L1R	68	18	16.0436	131.595	19.7424	-5.86331	1.03e-05	0.007004	-2.15465
MPXV M1R, VACV L1R	pediatric	MPXV M1R	MPXV-infected - 2-6 month	VACV L1R	68	9	16.0436	251.139	8.51509	-4.98388	0.000892	0.60656	-0.217126
MPXV M1R, VACV L1R	pediatric	MPXV M1R	Vaccine cohort A - 0 month	VACV L1R	68	22	16.0436	45.9843	26.4298	-3.61972	0.00123	0.8364	-0.077586
MPXV M1R, VACV L1R	pediatric	MPXV M1R	Vaccine cohort A - 1 month	VACV L1R	68	22	16.0436	312.535	24.3807	-8.2755	1.53e-08	1.0404e-05	-4.9828
MPXV M1R, VACV L1R	pediatric	MPXV M1R	Vaccine cohort A - 2 month	VACV L1R	68	22	16.0436	869.384	27.9614	-15.2493	4.44e-15	3.0192e-12	-11.5201
MPXV M1R, VACV L1R	pediatric	MPXV M1R	Vaccine cohort B - 9 month	VACV L1R	68	30	16.0436	139.65	39.2217	-8.52361	1.84e-10	1.2512e-07	-6.90267
MPXV M1R, VACV L1R	pediatric	MPXV M1R	pediatric	VACV L1R	68	68	16.0436	16.7366	133.998	-0.308221	0.758	1	0
MPXV M1R, VACV L1R	pediatric	MPXV M1R	rubella IgG+	VACV L1R	68	111	16.0436	27.6563	137.041	-4.5008	1.43e-05	0.009724	-2.01216
MPXV M1R, VACV L1R	rubella IgG+	MPXV M1R	MPXV-infected - 10 month	MPXV M1R	111	18	25.4229	120.252	18.4849	-4.35048	0.000365	0.2482	-0.605198
MPXV M1R, VACV L1R	rubella IgG+	MPXV M1R	MPXV-infected - 2-6 month	MPXV M1R	111	9	25.4229	227.222	8.30686	-4.12928	0.00304	1	0
MPXV M1R, VACV L1R	rubella IgG+	MPXV M1R	Vaccine cohort A - 0 month	MPXV M1R	111	22	25.4229	39.9955	24.1905	-1.63997	0.114	1	0
MPXV M1R, VACV L1R	rubella IgG+	MPXV M1R	Vaccine cohort A - 1 month	MPXV M1R	111	22	25.4229	231.653	22.8321	-6.18493	2.69e-06	0.0018292	-2.73774
MPXV M1R, VACV L1R	rubella IgG+	MPXV M1R	Vaccine cohort A - 2 month	MPXV M1R	111	22	25.4229	656.977	24.7553	-12.6657	2.58e-12	1.7544e-09	-8.75587
MPXV M1R, VACV L1R	rubella IgG+	MPXV M1R	Vaccine cohort B - 9 month	MPXV M1R	111	30	25.4229	118.329	34.2109	-6.01194	8.12e-07	0.00055216	-3.25794
MPXV M1R, VACV L1R	rubella IgG+	MPXV M1R	rubella IgG+	MPXV M1R	111	111	25.4229	25.4229	220	0	1	1	0
MPXV M1R, VACV L1R	rubella IgG+	MPXV M1R	MPXV-infected - 10 month	VACV L1R	111	18	25.4229	131.595	18.5215	-4.65588	0.000183	0.12444	-0.90504
MPXV M1R, VACV L1R	rubella IgG+	MPXV M1R	MPXV-infected - 2-6 month	VACV L1R	111	9	25.4229	251.139	8.28681	-4.1782	0.00286	1	0
MPXV M1R, VACV L1R	rubella IgG+	MPXV M1R	Vaccine cohort A - 0 month	VACV L1R	111	22	25.4229	45.9843	24.0096	-2.08882	0.0475	1	0
MPXV M1R, VACV L1R	rubella IgG+	MPXV M1R	Vaccine cohort A - 1 month	VACV L1R	111	22	25.4229	312.535	22.879	-7.10737	3.16e-07	0.00021488	-3.6678
MPXV M1R, VACV L1R	rubella IgG+	MPXV M1R	Vaccine cohort A - 2 month	VACV L1R	111	22	25.4229	869.384	24.8538	-13.9163	3.1e-13	2.108e-10	-9.67613
MPXV M1R, VACV L1R	rubella IgG+	MPXV M1R	Vaccine cohort B - 9 month	VACV L1R	111	30	25.4229	139.65	34.7086	-6.93595	4.83e-08	3.2844e-05	-4.48354
MPXV M1R, VACV L1R	rubella IgG+	MPXV M1R	rubella IgG+	VACV L1R	111	111	25.4229	27.6563	220	-0.821269	0.412	1	0
MPXV M1R, VACV L1R	MPXV-infected - 10 month	VACV L1R	MPXV-infected - 10 month	VACV L1R	18	18	131.595	131.595	34	0	1	1	0
MPXV M1R, VACV L1R	MPXV-infected - 2-6 month	VACV L1R	MPXV-infected - 10 month	MPXV M1R	9	18	251.139	120.252	14.8068	1.13962	0.273	1	0
MPXV M1R, VACV L1R	MPXV-infected - 2-6 month	VACV L1R	MPXV-infected - 10 month	VACV L1R	9	18	251.139	131.595	14.6538	1.0036	0.332	1	0
MPXV M1R, VACV L1R	MPXV-infected - 2-6 month	VACV L1R	MPXV-infected - 2-6 month	VACV L1R	9	9	251.139	251.139	16	0	1	1	0
MPXV M1R, VACV L1R	Vaccine cohort A - 0 month	VACV L1R	MPXV-infected - 10 month	MPXV M1R	22	18	45.9843	120.252	33.9482	-2.1626	0.0377	1	0
MPXV M1R, VACV L1R	Vaccine cohort A - 0 month	VACV L1R	MPXV-infected - 2-6 month	MPXV M1R	22	9	45.9843	227.222	12.5985	-2.69528	0.0188	1	0
MPXV M1R, VACV L1R	Vaccine cohort A - 0 month	VACV L1R	Vaccine cohort A - 1 month	MPXV M1R	22	22	45.9843	231.653	39.7399	-3.63719	0.000783	0.53244	-0.273729
MPXV M1R, VACV L1R	Vaccine cohort A - 0 month	VACV L1R	Vaccine cohort A - 2 month	MPXV M1R	22	22	45.9843	656.977	41.5225	-7.21314	7.69e-09	5.2292e-06	-5.28156
MPXV M1R, VACV L1R	Vaccine cohort A - 0 month	VACV L1R	Vaccine cohort B - 9 month	MPXV M1R	22	30	45.9843	118.329	46.4892	-2.56831	0.0135	1	0
MPXV M1R, VACV L1R	Vaccine cohort A - 0 month	VACV L1R	MPXV-infected - 10 month	VACV L1R	22	18	45.9843	131.595	34.1841	-2.38288	0.0229	1	0
MPXV M1R, VACV L1R	Vaccine cohort A - 0 month	VACV L1R	MPXV-infected - 2-6 month	VACV L1R	22	9	45.9843	251.139	12.2935	-2.78916	0.016	1	0
MPXV M1R, VACV L1R	Vaccine cohort A - 0 month	VACV L1R	Vaccine cohort A - 0 month	VACV L1R	22	22	45.9843	45.9843	42	0	1	1	0
MPXV M1R, VACV L1R	Vaccine cohort A - 0 month	VACV L1R	Vaccine cohort A - 1 month	VACV L1R	22	22	45.9843	312.535	39.9467	-4.34398	9.32e-05	0.063376	-1.19808
MPXV M1R, VACV L1R	Vaccine cohort A - 0 month	VACV L1R	Vaccine cohort A - 2 month	VACV L1R	22	22	45.9843	869.384	41.4076	-8.01743	5.85e-10	3.978e-07	-6.40034
MPXV M1R, VACV L1R	Vaccine cohort A - 0 month	VACV L1R	Vaccine cohort B - 9 month	VACV L1R	22	30	45.9843	139.65	45.3833	-3.0771	0.00354	1	0
MPXV M1R, VACV L1R	Vaccine cohort A - 1 month	VACV L1R	MPXV-infected - 10 month	MPXV M1R	22	18	312.535	120.252	37.4768	1.94274	0.0596	1	0
MPXV M1R, VACV L1R	Vaccine cohort A - 1 month	VACV L1R	MPXV-infected - 2-6 month	MPXV M1R	22	9	312.535	227.222	15.3221	0.506919	0.619	1	0
MPXV M1R, VACV L1R	Vaccine cohort A - 1 month	VACV L1R	Vaccine cohort A - 2 month	MPXV M1R	22	22	312.535	656.977	37.9646	-1.75086	0.088	1	0
MPXV M1R, VACV L1R	Vaccine cohort A - 1 month	VACV L1R	Vaccine cohort B - 9 month	MPXV M1R	22	30	312.535	118.329	40.126	2.29207	0.0272	1	0
MPXV M1R, VACV L1R	Vaccine cohort A - 1 month	VACV L1R	MPXV-infected - 10 month	VACV L1R	22	18	312.535	131.595	37.5767	1.77001	0.0848	1	0
MPXV M1R, VACV L1R	Vaccine cohort A - 1 month	VACV L1R	MPXV-infected - 2-6 month	VACV L1R	22	9	312.535	251.139	14.8523	0.339658	0.739	1	0
MPXV M1R, VACV L1R	Vaccine cohort A - 1 month	VACV L1R	Vaccine cohort A - 1 month	VACV L1R	22	22	312.535	312.535	42	0	1	1	0
MPXV M1R, VACV L1R	Vaccine cohort A - 1 month	VACV L1R	Vaccine cohort A - 2 month	VACV L1R	22	22	312.535	869.384	37.7122	-2.42118	0.0204	1	0
MPXV M1R, VACV L1R	Vaccine cohort A - 1 month	VACV L1R	Vaccine cohort B - 9 month	VACV L1R	22	30	312.535	139.65	38.8567	1.92874	0.0611	1	0
MPXV M1R, VACV L1R	Vaccine cohort A - 2 month	VACV L1R	MPXV-infected - 10 month	MPXV M1R	22	18	869.384	120.252	31.4638	4.64328	5.78e-05	0.039304	-1.40556
MPXV M1R, VACV L1R	Vaccine cohort A - 2 month	VACV L1R	MPXV-infected - 2-6 month	MPXV M1R	22	9	869.384	227.222	11.5935	2.31742	0.0396	1	0
MPXV M1R, VACV L1R	Vaccine cohort A - 2 month	VACV L1R	Vaccine cohort B - 9 month	MPXV M1R	22	30	869.384	118.329	48.8487	5.77267	5.28e-07	0.00035904	-3.44486
MPXV M1R, VACV L1R	Vaccine cohort A - 2 month	VACV L1R	MPXV-infected - 10 month	VACV L1R	22	18	869.384	131.595	31.7147	4.4674	9.42e-05	0.064056	-1.19344
MPXV M1R, VACV L1R	Vaccine cohort A - 2 month	VACV L1R	MPXV-infected - 2-6 month	VACV L1R	22	9	869.384	251.139	11.3543	2.08588	0.0603	1	0
MPXV M1R, VACV L1R	Vaccine cohort A - 2 month	VACV L1R	Vaccine cohort A - 2 month	VACV L1R	22	22	869.384	869.384	42	0	1	1	0
MPXV M1R, VACV L1R	Vaccine cohort A - 2 month	VACV L1R	Vaccine cohort B - 9 month	VACV L1R	22	30	869.384	139.65	48.1055	5.4102	1.96e-06	0.0013328	-2.87524
MPXV M1R, VACV L1R	Vaccine cohort B - 9 month	VACV L1R	MPXV-infected - 10 month	MPXV M1R	30	18	139.65	120.252	31.9549	0.35507	0.725	1	0
MPXV M1R, VACV L1R	Vaccine cohort B - 9 month	VACV L1R	MPXV-infected - 2-6 month	MPXV M1R	30	9	139.65	227.222	11.3847	-0.845887	0.415	1	0
MPXV M1R, VACV L1R	Vaccine cohort B - 9 month	VACV L1R	MPXV-infected - 10 month	VACV L1R	30	18	139.65	131.595	32.2689	0.142218	0.888	1	0
MPXV M1R, VACV L1R	Vaccine cohort B - 9 month	VACV L1R	MPXV-infected - 2-6 month	VACV L1R	30	9	139.65	251.139	11.1558	-0.991546	0.342	1	0
MPXV M1R, VACV L1R	Vaccine cohort B - 9 month	VACV L1R	Vaccine cohort B - 9 month	VACV L1R	30	30	139.65	139.65	58	0	1	1	0
MPXV M1R, VACV L1R	pediatric	VACV L1R	MPXV-infected - 10 month	MPXV M1R	68	18	16.7366	120.252	19.6985	-5.43214	2.7e-05	0.01836	-1.73613
MPXV M1R, VACV L1R	pediatric	VACV L1R	MPXV-infected - 2-6 month	MPXV M1R	68	9	16.7366	227.222	8.55588	-4.8811	0.00101	0.6868	-0.16317
MPXV M1R, VACV L1R	pediatric	VACV L1R	Vaccine cohort A - 0 month	MPXV M1R	68	22	16.7366	39.9955	26.8065	-3.06966	0.00486	1	0
MPXV M1R, VACV L1R	pediatric	VACV L1R	Vaccine cohort A - 1 month	MPXV M1R	68	22	16.7366	231.653	24.3234	-7.23693	1.64e-07	0.00011152	-3.95265
MPXV M1R, VACV L1R	pediatric	VACV L1R	Vaccine cohort A - 2 month	MPXV M1R	68	22	16.7366	656.977	27.8402	-13.859	5.11e-14	3.4748e-11	-10.4591
MPXV M1R, VACV L1R	pediatric	VACV L1R	Vaccine cohort B - 9 month	MPXV M1R	68	30	16.7366	118.329	38.414	-7.41195	6.43e-09	4.3724e-06	-5.35928
MPXV M1R, VACV L1R	pediatric	VACV L1R	rubella IgG+	MPXV M1R	68	111	16.7366	25.4229	136.452	-3.44795	0.000752	0.51136	-0.291273
MPXV M1R, VACV L1R	pediatric	VACV L1R	MPXV-infected - 10 month	VACV L1R	68	18	16.7366	131.595	19.7654	-5.74377	1.33e-05	0.009044	-2.04364
MPXV M1R, VACV L1R	pediatric	VACV L1R	MPXV-infected - 2-6 month	VACV L1R	68	9	16.7366	251.139	8.51936	-4.90664	0.000986	0.67048	-0.173614
MPXV M1R, VACV L1R	pediatric	VACV L1R	Vaccine cohort A - 0 month	VACV L1R	68	22	16.7366	45.9843	26.4755	-3.47277	0.00179	1	0
MPXV M1R, VACV L1R	pediatric	VACV L1R	Vaccine cohort A - 1 month	VACV L1R	68	22	16.7366	312.535	24.4089	-8.15521	1.98e-08	1.3464e-05	-4.87083
MPXV M1R, VACV L1R	pediatric	VACV L1R	Vaccine cohort A - 2 month	VACV L1R	68	22	16.7366	869.384	28.0203	-15.0793	5.64e-15	3.8352e-12	-11.4162
MPXV M1R, VACV L1R	pediatric	VACV L1R	Vaccine cohort B - 9 month	VACV L1R	68	30	16.7366	139.65	39.307	-8.35207	3.04e-10	2.0672e-07	-6.68462
MPXV M1R, VACV L1R	pediatric	VACV L1R	pediatric	VACV L1R	68	68	16.7366	16.7366	134	0	1	1	0
MPXV M1R, VACV L1R	pediatric	VACV L1R	rubella IgG+	VACV L1R	68	111	16.7366	27.6563	136.599	-4.14045	6.04e-05	0.041072	-1.38645
MPXV M1R, VACV L1R	rubella IgG+	VACV L1R	MPXV-infected - 10 month	MPXV M1R	111	18	27.6563	120.252	18.489	-4.11451	0.00062	0.4216	-0.375099
MPXV M1R, VACV L1R	rubella IgG+	VACV L1R	MPXV-infected - 2-6 month	MPXV M1R	111	9	27.6563	227.222	8.3077	-3.97043	0.00382	1	0
MPXV M1R, VACV L1R	rubella IgG+	VACV L1R	Vaccine cohort A - 0 month	MPXV M1R	111	22	27.6563	39.9955	24.1994	-1.33508	0.194	1	0
MPXV M1R, VACV L1R	rubella IgG+	VACV L1R	Vaccine cohort A - 1 month	MPXV M1R	111	22	27.6563	231.653	22.8371	-5.94889	4.72e-06	0.0032096	-2.49355
MPXV M1R, VACV L1R	rubella IgG+	VACV L1R	Vaccine cohort A - 2 month	MPXV M1R	111	22	27.6563	656.977	24.7658	-12.3364	4.53e-12	3.0804e-09	-8.51139
MPXV M1R, VACV L1R	rubella IgG+	VACV L1R	Vaccine cohort B - 9 month	MPXV M1R	111	30	27.6563	118.329	34.2254	-5.68212	2.18e-06	0.0014824	-2.82903
MPXV M1R, VACV L1R	rubella IgG+	VACV L1R	MPXV-infected - 10 month	VACV L1R	111	18	27.6563	131.595	18.5257	-4.41716	0.000312	0.21216	-0.673336
MPXV M1R, VACV L1R	rubella IgG+	VACV L1R	MPXV-infected - 2-6 month	VACV L1R	111	9	27.6563	251.139	8.28759	-4.02449	0.00355	1	0
MPXV M1R, VACV L1R	rubella IgG+	VACV L1R	Vaccine cohort A - 0 month	VACV L1R	111	22	27.6563	45.9843	24.018	-1.79188	0.0858	1	0
MPXV M1R, VACV L1R	rubella IgG+	VACV L1R	Vaccine cohort A - 1 month	VACV L1R	111	22	27.6563	312.535	22.8841	-6.86845	5.43e-07	0.00036924	-3.43269
MPXV M1R, VACV L1R	rubella IgG+	VACV L1R	Vaccine cohort A - 2 month	VACV L1R	111	22	27.6563	869.384	24.8646	-13.583	5.26e-13	3.5768e-10	-9.44651
MPXV M1R, VACV L1R	rubella IgG+	VACV L1R	Vaccine cohort B - 9 month	VACV L1R	111	30	27.6563	139.65	34.7246	-6.59232	1.34e-07	9.112e-05	-4.04039
MPXV M1R, VACV L1R	rubella IgG+	VACV L1R	rubella IgG+	VACV L1R	111	111	27.6563	27.6563	220	0	1	1	0

## Sheet: Table S4
Table S4: Summary of all pairwise comparisons between each cohorts ortholog ratios within each ortholog pair
Antigen Group	Group 1 - cohort	Group 2 - cohort	Group 1 - n	Group 2 - n	Group 1 - log2 MPXV/VACV ratio	Group 2 - log2 MPXV/VACV ratio	degrees of freedem	t-statistic	P-value	P-value adj. MC	printed in figure	display value in figure
MPXV A29L/VACV A27L	MPXV-infected - 10 month	MPXV-infected - 2-6 month	18	9	-0.0206355	0.204282	15.3005	-1.37117	0.19	1	FALSE
MPXV A29L/VACV A27L	MPXV-infected - 10 month	Vaccine cohort B - 9 month	18	30	-0.0206355	0.0866721	45.7354	-0.750616	0.457	1	FALSE
MPXV A29L/VACV A27L	MPXV-infected - 10 month	Vaccine cohort A - 2 month	18	22	-0.0206355	-0.0518919	36.9801	0.249706	0.804	1	FALSE
MPXV A29L/VACV A27L	MPXV-infected - 10 month	Vaccine cohort A - 1 month	18	22	-0.0206355	0.0473389	36.7127	-0.548417	0.587	1	FALSE
MPXV A29L/VACV A27L	MPXV-infected - 10 month	Vaccine cohort A - 0 month	18	22	-0.0206355	0.142246	37.9842	-1.18196	0.245	1	FALSE
MPXV A29L/VACV A27L	MPXV-infected - 10 month	rubella IgG+	18	111	-0.0206355	-0.0734653	53.1518	0.424149	0.673	1	FALSE
MPXV A29L/VACV A27L	MPXV-infected - 10 month	pediatric	18	68	-0.0206355	0.106727	78.9236	-0.770996	0.443	1	FALSE
MPXV A29L/VACV A27L	MPXV-infected - 2-6 month	Vaccine cohort B - 9 month	9	30	0.204282	0.0866721	19.5455	0.670821	0.51	1	FALSE
MPXV A29L/VACV A27L	MPXV-infected - 2-6 month	Vaccine cohort A - 2 month	9	22	0.204282	-0.0518919	14.7097	1.58968	0.133	1	FALSE
MPXV A29L/VACV A27L	MPXV-infected - 2-6 month	Vaccine cohort A - 1 month	9	22	0.204282	0.0473389	14.4318	0.979684	0.343	1	FALSE
MPXV A29L/VACV A27L	MPXV-infected - 2-6 month	Vaccine cohort A - 0 month	9	22	0.204282	0.142246	17.617	0.362469	0.721	1	FALSE
MPXV A29L/VACV A27L	MPXV-infected - 2-6 month	rubella IgG+	9	111	0.204282	-0.0734653	15.2368	1.7287	0.104	1	FALSE
MPXV A29L/VACV A27L	MPXV-infected - 2-6 month	pediatric	9	68	0.204282	0.106727	29.0475	0.503176	0.619	1	FALSE
MPXV A29L/VACV A27L	Vaccine cohort A - 2 month	Vaccine cohort B - 9 month	22	30	-0.0518919	0.0866721	49.6355	-0.992301	0.326	1	FALSE
MPXV A29L/VACV A27L	Vaccine cohort A - 1 month	Vaccine cohort B - 9 month	22	30	0.0473389	0.0866721	49.447	-0.283909	0.778	1	FALSE
MPXV A29L/VACV A27L	Vaccine cohort A - 0 month	Vaccine cohort B - 9 month	22	30	0.142246	0.0866721	49.5256	0.367876	0.715	1	FALSE
MPXV A29L/VACV A27L	rubella IgG+	Vaccine cohort B - 9 month	111	30	-0.0734653	0.0866721	67.4294	-1.15136	0.254	1	FALSE
MPXV A29L/VACV A27L	pediatric	Vaccine cohort B - 9 month	68	30	0.106727	0.0866721	92.6107	0.113685	0.91	1	FALSE
MPXV A29L/VACV A27L	Vaccine cohort A - 1 month	Vaccine cohort A - 2 month	22	22	0.0473389	-0.0518919	41.9812	0.826221	0.413	1	FALSE
MPXV A29L/VACV A27L	Vaccine cohort A - 0 month	Vaccine cohort A - 2 month	22	22	0.142246	-0.0518919	40.6239	1.44492	0.156	1	FALSE
MPXV A29L/VACV A27L	rubella IgG+	Vaccine cohort A - 2 month	111	22	-0.0734653	-0.0518919	69.5266	-0.178692	0.859	1	FALSE
MPXV A29L/VACV A27L	pediatric	Vaccine cohort A - 2 month	68	22	0.106727	-0.0518919	87.1985	0.977155	0.331	1	FALSE
MPXV A29L/VACV A27L	Vaccine cohort A - 0 month	Vaccine cohort A - 1 month	22	22	0.142246	0.0473389	40.3153	0.712424	0.48	1	FALSE
MPXV A29L/VACV A27L	rubella IgG+	Vaccine cohort A - 1 month	111	22	-0.0734653	0.0473389	71.5559	-1.01127	0.315	1	FALSE
MPXV A29L/VACV A27L	pediatric	Vaccine cohort A - 1 month	68	22	0.106727	0.0473389	87.4939	0.367992	0.714	1	FALSE
MPXV A29L/VACV A27L	rubella IgG+	Vaccine cohort A - 0 month	111	22	-0.0734653	0.142246	54.187	-1.61239	0.113	1	FALSE
MPXV A29L/VACV A27L	pediatric	Vaccine cohort A - 0 month	68	22	0.106727	0.142246	81.383	-0.206201	0.837	1	FALSE
MPXV A29L/VACV A27L	pediatric	rubella IgG+	68	111	0.106727	-0.0734653	117.256	1.11332	0.268	1	FALSE
MPXV A35R/VACV A33R	MPXV-infected - 10 month	MPXV-infected - 2-6 month	18	9	1.6651	1.35058	13.9475	0.937718	0.364	1	FALSE
MPXV A35R/VACV A33R	MPXV-infected - 10 month	Vaccine cohort B - 9 month	18	30	1.6651	-1.48256	45.8222	10.6271	5.96e-14	8.344e-12	TRUE	<0.001
MPXV A35R/VACV A33R	MPXV-infected - 10 month	Vaccine cohort A - 2 month	18	22	1.6651	-1.11027	34.9293	8.80745	2.14e-10	2.996e-08	TRUE	<0.001
MPXV A35R/VACV A33R	MPXV-infected - 10 month	Vaccine cohort A - 1 month	18	22	1.6651	-0.762245	37.5844	8.84064	1.03e-10	1.442e-08	TRUE	<0.001
MPXV A35R/VACV A33R	MPXV-infected - 10 month	Vaccine cohort A - 0 month	18	22	1.6651	0.0507569	21.7309	8.76295	1.4e-08	1.96e-06	FALSE
MPXV A35R/VACV A33R	MPXV-infected - 10 month	rubella IgG+	18	111	1.6651	0.114225	18.571	8.78929	4.86e-08	6.804e-06	FALSE
MPXV A35R/VACV A33R	MPXV-infected - 10 month	pediatric	18	68	1.6651	0.186962	23.1762	7.91158	4.92e-08	6.888e-06	FALSE
MPXV A35R/VACV A33R	MPXV-infected - 2-6 month	Vaccine cohort B - 9 month	9	30	1.35058	-1.48256	20.3761	7.55412	2.48e-07	3.472e-05	TRUE	<0.001
MPXV A35R/VACV A33R	MPXV-infected - 2-6 month	Vaccine cohort A - 2 month	9	22	1.35058	-1.11027	21.3519	6.30721	2.75e-06	0.000385	TRUE	<0.001
MPXV A35R/VACV A33R	MPXV-infected - 2-6 month	Vaccine cohort A - 1 month	9	22	1.35058	-0.762245	17.2549	5.89822	1.65e-05	0.00231	TRUE	0.002
MPXV A35R/VACV A33R	MPXV-infected - 2-6 month	Vaccine cohort A - 0 month	9	22	1.35058	0.0507569	8.81532	4.41014	0.002	0.28	FALSE
MPXV A35R/VACV A33R	MPXV-infected - 2-6 month	rubella IgG+	9	111	1.35058	0.114225	8.26326	4.26417	0.003	0.42	FALSE
MPXV A35R/VACV A33R	MPXV-infected - 2-6 month	pediatric	9	68	1.35058	0.186962	9.01738	3.9262	0.003	0.42	FALSE
MPXV A35R/VACV A33R	Vaccine cohort A - 2 month	Vaccine cohort B - 9 month	22	30	-1.11027	-1.48256	46.9687	1.04277	0.302	1	FALSE
MPXV A35R/VACV A33R	Vaccine cohort A - 1 month	Vaccine cohort B - 9 month	22	30	-0.762245	-1.48256	49.9147	2.23847	0.03	1	FALSE
MPXV A35R/VACV A33R	Vaccine cohort A - 0 month	Vaccine cohort B - 9 month	22	30	0.0507569	-1.48256	33.0726	6.15302	6.1e-07	8.54e-05	FALSE
MPXV A35R/VACV A33R	rubella IgG+	Vaccine cohort B - 9 month	111	30	0.114225	-1.48256	30.3635	6.55745	2.8e-07	3.92e-05	FALSE
MPXV A35R/VACV A33R	pediatric	Vaccine cohort B - 9 month	68	30	0.186962	-1.48256	34.2379	6.64799	1.21e-07	1.694e-05	FALSE
MPXV A35R/VACV A33R	Vaccine cohort A - 1 month	Vaccine cohort A - 2 month	22	22	-0.762245	-1.11027	40.2628	1.02576	0.311	1	FALSE
MPXV A35R/VACV A33R	Vaccine cohort A - 0 month	Vaccine cohort A - 2 month	22	22	0.0507569	-1.11027	23.5011	4.27762	0.000271	0.03794	FALSE
MPXV A35R/VACV A33R	rubella IgG+	Vaccine cohort A - 2 month	111	22	0.114225	-1.11027	21.8225	4.59983	0.000142	0.01988	FALSE
MPXV A35R/VACV A33R	pediatric	Vaccine cohort A - 2 month	68	22	0.186962	-1.11027	24.1677	4.74835	7.75e-05	0.01085	FALSE
MPXV A35R/VACV A33R	Vaccine cohort A - 0 month	Vaccine cohort A - 1 month	22	22	0.0507569	-0.762245	24.7947	3.64472	0.001	0.14	FALSE
MPXV A35R/VACV A33R	rubella IgG+	Vaccine cohort A - 1 month	111	22	0.114225	-0.762245	22.2587	4.04486	0.00053	0.0742	FALSE
MPXV A35R/VACV A33R	pediatric	Vaccine cohort A - 1 month	68	22	0.186962	-0.762245	25.8802	4.21454	0.000269	0.03766	FALSE
MPXV A35R/VACV A33R	rubella IgG+	Vaccine cohort A - 0 month	111	22	0.114225	0.0507569	36.1465	0.855411	0.398	1	FALSE
MPXV A35R/VACV A33R	pediatric	Vaccine cohort A - 0 month	68	22	0.186962	0.0507569	70.9181	1.41416	0.162	1	FALSE
MPXV A35R/VACV A33R	pediatric	rubella IgG+	68	111	0.186962	0.114225	102.648	0.904069	0.368	1	FALSE
MPXV B6R/VACV B5R	MPXV-infected - 10 month	MPXV-infected - 2-6 month	18	9	0.421842	0.262494	15.6313	1.4406	0.169	1	FALSE
MPXV B6R/VACV B5R	MPXV-infected - 10 month	Vaccine cohort B - 9 month	18	30	0.421842	-0.310754	41.2849	8.56044	1.08e-10	1.512e-08	TRUE	<0.001
MPXV B6R/VACV B5R	MPXV-infected - 10 month	Vaccine cohort A - 2 month	18	22	0.421842	-0.385191	37.7974	8.9868	6.4e-11	8.96e-09	TRUE	<0.001
MPXV B6R/VACV B5R	MPXV-infected - 10 month	Vaccine cohort A - 1 month	18	22	0.421842	-0.289523	35.0537	6.2714	3.37e-07	4.718e-05	TRUE	<0.001
MPXV B6R/VACV B5R	MPXV-infected - 10 month	Vaccine cohort A - 0 month	18	22	0.421842	-0.0986814	28.6329	3.36431	0.002	0.28	FALSE
MPXV B6R/VACV B5R	MPXV-infected - 10 month	rubella IgG+	18	111	0.421842	-0.0314995	26.1475	6.50226	6.64e-07	9.296e-05	FALSE
MPXV B6R/VACV B5R	MPXV-infected - 10 month	pediatric	18	68	0.421842	-0.0198576	80.2897	2.40865	0.018	1	FALSE
MPXV B6R/VACV B5R	MPXV-infected - 2-6 month	Vaccine cohort B - 9 month	9	30	0.262494	-0.310754	15.2124	5.287	8.71e-05	0.012194	TRUE	0.012
MPXV B6R/VACV B5R	MPXV-infected - 2-6 month	Vaccine cohort A - 2 month	9	22	0.262494	-0.385191	16.4275	5.79382	2.47e-05	0.003458	TRUE	0.003
MPXV B6R/VACV B5R	MPXV-infected - 2-6 month	Vaccine cohort A - 1 month	9	22	0.262494	-0.289523	23.9234	4.19706	0.000322	0.04508	TRUE	0.045
MPXV B6R/VACV B5R	MPXV-infected - 2-6 month	Vaccine cohort A - 0 month	9	22	0.262494	-0.0986814	28.9536	2.1443	0.04	1	FALSE
MPXV B6R/VACV B5R	MPXV-infected - 2-6 month	rubella IgG+	9	111	0.262494	-0.0314995	9.93896	3.04967	0.012	1	FALSE
MPXV B6R/VACV B5R	MPXV-infected - 2-6 month	pediatric	9	68	0.262494	-0.0198576	66.2355	1.44727	0.153	1	FALSE
MPXV B6R/VACV B5R	Vaccine cohort A - 2 month	Vaccine cohort B - 9 month	22	30	-0.385191	-0.310754	46.8113	-0.854666	0.397	1	FALSE
MPXV B6R/VACV B5R	Vaccine cohort A - 1 month	Vaccine cohort B - 9 month	22	30	-0.289523	-0.310754	36.267	0.190755	0.85	1	FALSE
MPXV B6R/VACV B5R	Vaccine cohort A - 0 month	Vaccine cohort B - 9 month	22	30	-0.0986814	-0.310754	28.1912	1.38461	0.177	1	FALSE
MPXV B6R/VACV B5R	rubella IgG+	Vaccine cohort B - 9 month	111	30	-0.0314995	-0.310754	46.5775	4.21848	0.000112	0.01568	FALSE
MPXV B6R/VACV B5R	pediatric	Vaccine cohort B - 9 month	68	30	-0.0198576	-0.310754	80.8399	1.59771	0.114	1	FALSE
MPXV B6R/VACV B5R	Vaccine cohort A - 1 month	Vaccine cohort A - 2 month	22	22	-0.289523	-0.385191	37.0439	0.834961	0.409	1	FALSE
MPXV B6R/VACV B5R	Vaccine cohort A - 0 month	Vaccine cohort A - 2 month	22	22	-0.0986814	-0.385191	29.3654	1.84176	0.076	1	FALSE
MPXV B6R/VACV B5R	rubella IgG+	Vaccine cohort A - 2 month	111	22	-0.0314995	-0.385191	31.4781	4.94166	2.45e-05	0.00343	FALSE
MPXV B6R/VACV B5R	pediatric	Vaccine cohort A - 2 month	68	22	-0.0198576	-0.385191	81.952	1.9845	0.051	1	FALSE
MPXV B6R/VACV B5R	Vaccine cohort A - 0 month	Vaccine cohort A - 1 month	22	22	-0.0986814	-0.289523	36.6576	1.12063	0.27	1	FALSE
MPXV B6R/VACV B5R	rubella IgG+	Vaccine cohort A - 1 month	111	22	-0.0314995	-0.289523	25.6803	2.59	0.016	1	FALSE
MPXV B6R/VACV B5R	pediatric	Vaccine cohort A - 1 month	68	22	-0.0198576	-0.289523	87.9767	1.37092	0.174	1	FALSE
MPXV B6R/VACV B5R	rubella IgG+	Vaccine cohort A - 0 month	111	22	-0.0314995	-0.0986814	23.0497	0.46364	0.647	1	FALSE
MPXV B6R/VACV B5R	pediatric	Vaccine cohort A - 0 month	68	22	-0.0198576	-0.0986814	76.653	0.353346	0.725	1	FALSE
MPXV B6R/VACV B5R	pediatric	rubella IgG+	68	111	-0.0198576	-0.0314995	71.3503	0.0664578	0.947	1	FALSE
MPXV E8L/VACV D8L	MPXV-infected - 10 month	MPXV-infected - 2-6 month	18	9	1.3805	0.885951	21.5316	0.991894	0.332	1	FALSE
MPXV E8L/VACV D8L	MPXV-infected - 10 month	Vaccine cohort B - 9 month	18	30	1.3805	-0.631384	22.412	5.3454	2.16e-05	0.003024	TRUE	0.003
MPXV E8L/VACV D8L	MPXV-infected - 10 month	Vaccine cohort A - 2 month	18	22	1.3805	-1.1181	19.8462	6.85818	1.2e-06	0.000168	TRUE	<0.001
MPXV E8L/VACV D8L	MPXV-infected - 10 month	Vaccine cohort A - 1 month	18	22	1.3805	-2.14774	28.1564	8.67968	1.9e-09	2.66e-07	TRUE	<0.001
MPXV E8L/VACV D8L	MPXV-infected - 10 month	Vaccine cohort A - 0 month	18	22	1.3805	-0.0877216	35.9391	3.15717	0.003	0.42	FALSE
MPXV E8L/VACV D8L	MPXV-infected - 10 month	rubella IgG+	18	111	1.3805	1.56725	31.4917	-0.454888	0.652	1	FALSE
MPXV E8L/VACV D8L	MPXV-infected - 10 month	pediatric	18	68	1.3805	1.6256	46.5508	-0.525328	0.602	1	FALSE
MPXV E8L/VACV D8L	MPXV-infected - 2-6 month	Vaccine cohort B - 9 month	9	30	0.885951	-0.631384	10.5486	3.9813	0.002	0.28	FALSE
MPXV E8L/VACV D8L	MPXV-infected - 2-6 month	Vaccine cohort A - 2 month	9	22	0.885951	-1.1181	9.32754	5.42783	0.000369	0.05166	TRUE	0.052
MPXV E8L/VACV D8L	MPXV-infected - 2-6 month	Vaccine cohort A - 1 month	9	22	0.885951	-2.14774	13.7407	7.38329	3.84e-06	0.0005376	TRUE	<0.001
MPXV E8L/VACV D8L	MPXV-infected - 2-6 month	Vaccine cohort A - 0 month	9	22	0.885951	-0.0877216	20.0898	2.07656	0.051	1	FALSE
MPXV E8L/VACV D8L	MPXV-infected - 2-6 month	rubella IgG+	9	111	0.885951	1.56725	14.7653	-1.64213	0.122	1	FALSE
MPXV E8L/VACV D8L	MPXV-infected - 2-6 month	pediatric	9	68	0.885951	1.6256	23.0674	-1.57239	0.129	1	FALSE
MPXV E8L/VACV D8L	Vaccine cohort A - 2 month	Vaccine cohort B - 9 month	22	30	-1.1181	-0.631384	48.9614	-2.83906	0.007	0.98	FALSE
MPXV E8L/VACV D8L	Vaccine cohort A - 1 month	Vaccine cohort B - 9 month	22	30	-2.14774	-0.631384	38.453	-6.09495	4.03e-07	5.642e-05	FALSE
MPXV E8L/VACV D8L	Vaccine cohort A - 0 month	Vaccine cohort B - 9 month	22	30	-0.0877216	-0.631384	29.5648	1.61785	0.116	1	FALSE
MPXV E8L/VACV D8L	rubella IgG+	Vaccine cohort B - 9 month	111	30	1.56725	-0.631384	133.143	8.61066	1.81e-14	2.534e-12	FALSE
MPXV E8L/VACV D8L	pediatric	Vaccine cohort B - 9 month	68	30	1.6256	-0.631384	88.4109	6.67458	2.1e-09	2.94e-07	FALSE
MPXV E8L/VACV D8L	Vaccine cohort A - 1 month	Vaccine cohort A - 2 month	22	22	-2.14774	-1.1181	30.5098	-4.47382	9.93e-05	0.013902	FALSE
MPXV E8L/VACV D8L	Vaccine cohort A - 0 month	Vaccine cohort A - 2 month	22	22	-0.0877216	-1.1181	25.5289	3.19514	0.004	0.56	FALSE
MPXV E8L/VACV D8L	rubella IgG+	Vaccine cohort A - 2 month	111	22	1.56725	-1.1181	130.551	11.3204	4.02e-21	5.628e-19	FALSE
MPXV E8L/VACV D8L	pediatric	Vaccine cohort A - 2 month	68	22	1.6256	-1.1181	79.256	8.45055	1.13e-12	1.582e-10	FALSE
MPXV E8L/VACV D8L	Vaccine cohort A - 0 month	Vaccine cohort A - 1 month	22	22	-0.0877216	-2.14774	36.8503	5.57574	2.39e-06	0.0003346	FALSE
MPXV E8L/VACV D8L	rubella IgG+	Vaccine cohort A - 1 month	111	22	1.56725	-2.14774	74.1809	12.4684	7e-20	9.8e-18	FALSE
MPXV E8L/VACV D8L	pediatric	Vaccine cohort A - 1 month	68	22	1.6256	-2.14774	85.6095	10.1604	2.26e-16	3.164e-14	FALSE
MPXV E8L/VACV D8L	rubella IgG+	Vaccine cohort A - 0 month	111	22	1.56725	-0.0877216	44.6308	4.4262	6.11e-05	0.008554	FALSE
MPXV E8L/VACV D8L	pediatric	Vaccine cohort A - 0 month	68	22	1.6256	-0.0877216	64.4572	3.94155	0.000202	0.02828	FALSE
MPXV E8L/VACV D8L	pediatric	rubella IgG+	68	111	1.6256	1.56725	129.093	0.15528	0.877	1	FALSE
MPXV M1R/VACV L1R	MPXV-infected - 10 month	MPXV-infected - 2-6 month	18	9	-0.130048	-0.144383	24.5991	0.131339	0.897	1	FALSE
MPXV M1R/VACV L1R	MPXV-infected - 10 month	Vaccine cohort B - 9 month	18	30	-0.130048	-0.239014	28.748	1.001	0.325	1	FALSE
MPXV M1R/VACV L1R	MPXV-infected - 10 month	Vaccine cohort A - 2 month	18	22	-0.130048	-0.404151	21.6405	2.73892	0.012	1	FALSE
MPXV M1R/VACV L1R	MPXV-infected - 10 month	Vaccine cohort A - 1 month	18	22	-0.130048	-0.432052	33.6803	2.54453	0.016	1	FALSE
MPXV M1R/VACV L1R	MPXV-infected - 10 month	Vaccine cohort A - 0 month	18	22	-0.130048	-0.201302	27.6354	0.658241	0.516	1	FALSE
MPXV M1R/VACV L1R	MPXV-infected - 10 month	rubella IgG+	18	111	-0.130048	-0.121483	18.7552	-0.0890248	0.93	1	FALSE
MPXV M1R/VACV L1R	MPXV-infected - 10 month	pediatric	18	68	-0.130048	-0.0610124	20.1242	-0.704753	0.489	1	FALSE
MPXV M1R/VACV L1R	MPXV-infected - 2-6 month	Vaccine cohort B - 9 month	9	30	-0.144383	-0.239014	24.7896	1.20744	0.239	1	FALSE
MPXV M1R/VACV L1R	MPXV-infected - 2-6 month	Vaccine cohort A - 2 month	9	22	-0.144383	-0.404151	14.5827	3.95785	0.001	0.14	FALSE
MPXV M1R/VACV L1R	MPXV-infected - 2-6 month	Vaccine cohort A - 1 month	9	22	-0.144383	-0.432052	27.7607	3.14264	0.004	0.56	FALSE
MPXV M1R/VACV L1R	MPXV-infected - 2-6 month	Vaccine cohort A - 0 month	9	22	-0.144383	-0.201302	22.4937	0.73419	0.47	1	FALSE
MPXV M1R/VACV L1R	MPXV-infected - 2-6 month	rubella IgG+	9	111	-0.144383	-0.121483	10.4465	-0.384443	0.708	1	FALSE
MPXV M1R/VACV L1R	MPXV-infected - 2-6 month	pediatric	9	68	-0.144383	-0.0610124	12.4654	-1.33708	0.205	1	FALSE
MPXV M1R/VACV L1R	Vaccine cohort A - 2 month	Vaccine cohort B - 9 month	22	30	-0.404151	-0.239014	46.4661	-2.53466	0.015	1	FALSE
MPXV M1R/VACV L1R	Vaccine cohort A - 1 month	Vaccine cohort B - 9 month	22	30	-0.432052	-0.239014	42.0578	-2.11682	0.04	1	FALSE
MPXV M1R/VACV L1R	Vaccine cohort A - 0 month	Vaccine cohort B - 9 month	22	30	-0.201302	-0.239014	49.0445	0.48902	0.627	1	FALSE
MPXV M1R/VACV L1R	rubella IgG+	Vaccine cohort B - 9 month	111	30	-0.121483	-0.239014	37.9086	1.99086	0.054	1	FALSE
MPXV M1R/VACV L1R	pediatric	Vaccine cohort B - 9 month	68	30	-0.0610124	-0.239014	44.6263	2.8782	0.006	0.84	FALSE
MPXV M1R/VACV L1R	Vaccine cohort A - 1 month	Vaccine cohort A - 2 month	22	22	-0.432052	-0.404151	30.1165	-0.346567	0.731	1	FALSE
MPXV M1R/VACV L1R	Vaccine cohort A - 0 month	Vaccine cohort A - 2 month	22	22	-0.201302	-0.404151	35.8551	3.16313	0.003	0.42	FALSE
MPXV M1R/VACV L1R	rubella IgG+	Vaccine cohort A - 2 month	111	22	-0.121483	-0.404151	38.3957	6.95774	2.66e-08	3.724e-06	FALSE
MPXV M1R/VACV L1R	pediatric	Vaccine cohort A - 2 month	68	22	-0.0610124	-0.404151	50.5521	7.69186	4.67e-10	6.538e-08	FALSE
MPXV M1R/VACV L1R	Vaccine cohort A - 0 month	Vaccine cohort A - 1 month	22	22	-0.201302	-0.432052	38.7533	2.55071	0.015	1	FALSE
MPXV M1R/VACV L1R	rubella IgG+	Vaccine cohort A - 1 month	111	22	-0.121483	-0.432052	24.6623	4.10573	0.000386	0.05404	FALSE
MPXV M1R/VACV L1R	pediatric	Vaccine cohort A - 1 month	68	22	-0.0610124	-0.432052	27.5233	4.76576	5.47e-05	0.007658	FALSE
MPXV M1R/VACV L1R	rubella IgG+	Vaccine cohort A - 0 month	111	22	-0.121483	-0.201302	27.8036	1.37844	0.179	1	FALSE
MPXV M1R/VACV L1R	pediatric	Vaccine cohort A - 0 month	68	22	-0.0610124	-0.201302	33.1151	2.30864	0.027	1	FALSE
MPXV M1R/VACV L1R	pediatric	rubella IgG+	68	111	-0.0610124	-0.121483	137.62	1.7238	0.087	1	FALSE

## Sheet: Table S5
Table S5: ROC analysis summary statistics for all antigens generated by comparing all known MPXV positive (n = 27) to all negatives (n = 195).
Assay	AUC	AUC 95% CI	threshold (AU/mL)1	specificity1	specificity 95% CI1	sensitivity1	sensitivity 95% CI1
MPXV A35R	0.998	[0.995 - 1.000]	295.6	1.000	[1.000 - 1.000]	0.990	[0.974 - 1.000]
VACV A33R	0.99	[0.980 - 1.000]	90.7	1.000	[1.000 - 1.000]	0.954	[0.928 - 0.990]
MPXV B6R	0.994	[0.987 - 1.000]	252.1	1.000	[1.000 - 1.000]	0.979	[0.959 - 0.995]
VACV B5R	0.99	[0.979 - 1.000]	233.0	1.000	[1.000 - 1.000]	0.979	[0.959 - 0.995]
MPXV E8L	0.975	[0.955 - 0.994]	559.9	0.963	[0.889 - 1.000]	0.903	[0.815 - 0.974]
VACV D8L	0.99	[0.980 - 1.000]	250.2	1.000	[1.000 - 1.000]	0.969	[0.944 - 0.990]
MPXV M1R	0.895	[0.842 - 0.948]	40.3	0.852	[0.741 - 1.000]	0.815	[0.590 - 0.928]
VACV L1R	0.892	[0.834 - 0.950]	40.5	0.852	[0.704 - 1.000]	0.810	[0.651 - 0.928]
MPXV A29L	0.911	[0.858 - 0.965]	122.5	0.889	[0.815 - 1.000]	0.897	[0.815 - 0.933]
VACV A27L	0.916	[0.865 - 0.967]	72.5	0.926	[0.778 - 1.000]	0.836	[0.790 - 0.928]
1Sensitivity and specificity are reported for the selected optimal threshold, which was determined using the Youden Index.

## Sheet: Table S6
Table S6: ROC analysis summary statistics for all antigens generated by comparing all known vaccinated (n = 80) to all negatives (n = 195).
Assay	AUC	AUC 95% CI	threshold (AU/mL)1	specificity1	specificity 95% CI1	sensitivity1	sensitivity 95% CI1
MPXV A35R	0.931	[0.897 - 0.964]	58.6	0.825	[0.725 - 0.925]	0.918	[0.826 - 0.979]
VACV A33R	0.949	[0.920 - 0.978]	99.0	0.825	[0.775 - 0.963]	0.959	[0.815 - 0.985]
MPXV B6R	0.971	[0.951 - 0.990]	79.9	0.912	[0.887 - 1.000]	0.949	[0.862 - 0.974]
VACV B5R	0.974	[0.956 - 0.992]	64.1	0.963	[0.900 - 1.000]	0.923	[0.887 - 0.979]
MPXV E8L	0.946	[0.920 - 0.971]	218.3	0.963	[0.850 - 1.000]	0.810	[0.754 - 0.918]
VACV D8L	0.991	[0.979 - 1.000]	233.1	0.988	[0.963 - 1.000]	0.969	[0.949 - 0.995]
MPXV M1R	0.921	[0.887 - 0.955]	69.1	0.762	[0.688 - 0.950]	0.913	[0.728 - 0.974]
VACV L1R	0.934	[0.902 - 0.965]	79.7	0.812	[0.738 - 0.963]	0.923	[0.759 - 0.969]
MPXV A29L	0.792	[0.737 - 0.847]	67.2	0.637	[0.575 - 0.938]	0.826	[0.497 - 0.872]
VACV A27L	0.785	[0.727 - 0.843]	53.9	0.675	[0.575 - 0.850]	0.810	[0.610 - 0.872]
1Sensitivity and specificity are reported for the selected optimal threshold, which was determined using the Youden Index.

## Sheet: Table S7
Table S7: ROC analysis summary statistics for all antigens generated by comparing all known MPXV-infected and vaccinated (n = 107) to all negatives (n = 195).
Assay	AUC	AUC 95% CI	threshold (AU/mL)1	specificity1	specificity 95% CI1	sensitivity1	sensitivity 95% CI1
MPXV A35R	0.948	[0.922 - 0.973]	84.3	0.841	[0.785 - 0.925]	0.954	[0.903 - 0.979]
VACV A33R	0.959	[0.937 - 0.982]	90.7	0.869	[0.813 - 0.953]	0.954	[0.877 - 0.985]
MPXV B6R	0.976	[0.961 - 0.992]	79.9	0.935	[0.897 - 0.991]	0.949	[0.882 - 0.979]
VACV B5R	0.978	[0.963 - 0.993]	108.8	0.935	[0.916 - 1.000]	0.964	[0.897 - 0.985]
MPXV E8L	0.953	[0.932 - 0.974]	216.9	0.972	[0.850 - 1.000]	0.810	[0.764 - 0.933]
VACV D8L	0.991	[0.981 - 1.000]	233.1	0.991	[0.972 - 1.000]	0.969	[0.944 - 0.990]
MPXV M1R	0.914	[0.883 - 0.945]	45.1	0.813	[0.682 - 0.944]	0.836	[0.713 - 0.959]
VACV L1R	0.923	[0.893 - 0.953]	40.5	0.879	[0.720 - 0.944]	0.810	[0.749 - 0.959]
MPXV A29L	0.822	[0.775 - 0.870]	67.2	0.710	[0.626 - 0.841]	0.826	[0.692 - 0.887]
VACV A27L	0.818	[0.769 - 0.867]	53.9	0.738	[0.645 - 0.832]	0.810	[0.744 - 0.877]
1Sensitivity and specificity are reported for the selected optimal threshold, which was determined using the Youden Index.

## Sheet: Table S8
Table S8: ROC analysis summary statistics for all antigens generated by comparing all known MPXV-infected (n = 27) to all known vaccinated (n = 80).
Assay	AUC	AUC 95% CI	threshold (AU/mL)1	specificity1	specificity 95% CI1	sensitivity1	sensitivity 95% CI1
MPXV A35R	0.819	[0.737 - 0.900]	621.1	0.926	[0.704 - 1.000]	0.613	[0.462 - 0.850]
VACV A33R	0.501	[0.386 - 0.617]	169.3	0.963	[0.852 - 1.000]	0.275	[0.162 - 0.425]
MPXV B6R	0.700	[0.602 - 0.798]	599.5	0.889	[0.778 - 1.000]	0.537	[0.350 - 0.700]
VACV B5R	0.627	[0.522 - 0.732]	604.0	0.852	[0.778 - 1.000]	0.488	[0.275 - 0.613]
MPXV E8L	0.565	[0.449 - 0.681]	1,001.5	0.852	[0.481 - 1.000]	0.375	[0.188 - 0.750]
VACV D8L	0.260	[0.158 - 0.362]	263.3	1.000	[0.000 - 1.000]	0.025	[0.000 - 1.000]
MPXV M1R	0.410	[0.283 - 0.538]	20.4	1.000	[0.074 - 1.000]	0.038	[0.025 - 0.975]
VACV L1R	0.393	[0.265 - 0.521]	3,075.8	0.074	[0.037 - 1.000]	0.950	[0.013 - 1.000]
MPXV A29L	0.702	[0.595 - 0.809]	126.5	0.889	[0.741 - 1.000]	0.600	[0.488 - 0.738]
VACV A27L	0.701	[0.596 - 0.807]	149.4	0.815	[0.630 - 1.000]	0.600	[0.400 - 0.788]
1Sensitivity and specificity are reported for the selected optimal threshold, which was determined using the Youden Index.

## Sheet: Table S9
Table S9: ROC analysis summary statistics for all antigen ortholog pairs generated by comparing antigen ortholog pair ratios from known MPXV-infected (n = 27) to vaccinated and all negatives (n = 275).
Antigen Group	AUC	AUC 95% CI	threshold (AU/mL)1	specificity1	specificity 95% CI1	sensitivity1	sensitivity 95% CI1
MPXV A35R/VACV A33R	0.965	[0.913 - 1.000]	1.6	0.963	[0.889 - 1.000]	0.967	[0.945 - 0.989]
MPXV B6R/VACV B5R	0.894	[0.840 - 0.948]	1.1	0.852	[0.815 - 1.000]	0.865	[0.716 - 0.898]
MPXV E8L/VACV D8L	0.639	[0.565 - 0.713]	1.0	0.889	[0.741 - 1.000]	0.469	[0.298 - 0.636]
MPXV M1R/VACV L1R	0.583	[0.465 - 0.702]	1.0	0.407	[0.259 - 1.000]	0.785	[0.171 - 0.920]
MPXV A29L/VACV A27L	0.544	[0.432 - 0.657]	1.1	0.556	[0.296 - 1.000]	0.629	[0.073 - 0.862]
1Sensitivity and specificity are reported for the selected optimal threshold, which was determined using the Youden Index.

## Sheet: Table S10
Table S10: ROC analysis summary statistics for all antigen ortholog pairs generated by comparing antigen ortholog pair ratios from known MPXV-infected (n = 27) to known vaccinated (n = 80).
Antigen Group	AUC	AUC 95% CI	threshold (AU/mL)1	specificity1	specificity 95% CI1	sensitivity1	sensitivity 95% CI1
MPXV A35R/VACV A33R	0.983	[0.960 - 1.000]	1.5	0.963	[0.889 - 1.000]	0.988	[0.963 - 1.000]
MPXV B6R/VACV B5R	0.946	[0.904 - 0.988]	1.1	0.926	[0.852 - 1.000]	0.912	[0.825 - 0.975]
MPXV E8L/VACV D8L	0.965	[0.933 - 0.998]	1.0	0.926	[0.852 - 1.000]	0.950	[0.812 - 1.000]
MPXV M1R/VACV L1R	0.786	[0.683 - 0.888]	0.9	0.667	[0.519 - 1.000]	0.812	[0.438 - 0.938]
MPXV A29L/VACV A27L	0.568	[0.437 - 0.699]	1.1	0.556	[0.222 - 0.926]	0.637	[0.288 - 0.938]
1Sensitivity and specificity are reported for the selected optimal threshold, which was determined using the Youden Index.

[truncated: 1 more sheets: Table S11]
